# Supplementary material for: Predicted heart age profile across 41 countries: A cross-sectional study of nationally representative surveys in six world regions
Source: eClinicalMedicine. 2022 Oct 1;52:101688. doi: 10.1016/j.eclinm.2022.101688 (PMC9596311; doi:10.1016/j.eclinm.2022.101688)
Supplement: Supplementary file 2 [file mmc2.zip › mmc2.R]

library(dplyr)
library(data.table)


##### STEPS (for Framingham)
setwd("~/Desktop/Bases/STEPS National")
pooleddata <- as.data.frame(data.table::fread("pooleddata_steps_national_2022-05-02.csv")) 
length(unique(pooleddata$study_id)) # 75 datasets (the most recent survey per country only)
length(unique(pooleddata$country))  # 75 countries
pooleddata.original <- pooleddata   


### --- NEW VARIABLES / RECODING 
pooleddata$bmi  <- (pooleddata$weight/pooleddata$height^2)
pooleddata$sbp<-(pooleddata$sbp2+pooleddata$sbp3)/2
pooleddata$dbp<-(pooleddata$dbp2+pooleddata$dbp3)/2


### GLUCOSE ADJUSTMENT (WHOLE BLOOD VS PLASMA) #Edit: Quitando STP_2009
summary(pooleddata$fpg)
pooleddata$fpg <- ifelse(pooleddata$study_id %in% c('ASM_2004_STEPS_v01',
                                                    'CPV_2007_STEPS_v01',
                                                    'KHM_2010_STEPS_v01',
                                                    'COK_2013_STEPS_v01',
                                                    'ERI_2010_STEPS_v01',
                                                    'PYF_2010_STEPS_v01',
                                                    'GUY_2016_STEPS_v01',
                                                    'LBR_2011_STEPS_v01',
                                                    'LBY_2009_STEPS_v01',
                                                    'MOZ_2005_STEPS_v01', 
                                                    'TGO_2010_STEPS_v01',
                                                    'TKL_2014_STEPS_v01',
                                                    'VUT_2011_STEPS_v01'),
                         pooleddata$fpg * 1.11, 
                         pooleddata$fpg)
summary(pooleddata$fpg)

### EXCLUSION CRITERIA
# 1. PEOPLE AGED 30-74
pooleddata %>%
  group_by(study_id) %>%
  summarise(max = max(age, na.rm=TRUE))
pooleddata <- pooleddata[which(pooleddata$age >= 30),]
pooleddata <- pooleddata[which(pooleddata$age <= 74),]
summary(pooleddata$age)
dim(pooleddata)
length(unique(pooleddata$study_id))

nrow(pooleddata)

  #1.1. Initial sample size by country, only 30-74 years
sample<-pooleddata %>% dplyr::count(country, data_year)

# 2. MISSING SBP/DBP and other variables for CVD risk calculation (mean of 2nd and 3rd BP measurements)
pooleddata <- pooleddata[which(!is.na(pooleddata$sbp)),]
pooleddata <- pooleddata[which(!is.na(pooleddata$dbp)),]
pooleddata <- pooleddata[which(!is.na(pooleddata$drug_hyper)),]
pooleddata <- pooleddata[which(!is.na(pooleddata$bmi)),]
pooleddata <- pooleddata[which(!is.na(pooleddata$smoker_current)),]
dim(pooleddata)
length(unique(pooleddata$study_id))


  #2.1. Missing by country
missing<-pooleddata %>% dplyr::count(country, data_year) 
names(missing)[3]<-"n_without_missings"
sample<-dplyr::left_join(sample, missing)
sample$prop_initial<-sample$n_without_missings/sample$n *100

# 3. IMPLAUSIBLE RANGES 
pooleddata <- pooleddata[which(pooleddata$sbp >= 70),]
pooleddata <- pooleddata[which(pooleddata$sbp <= 270),]
pooleddata <- pooleddata[which(pooleddata$dbp >= 30),]
pooleddata <- pooleddata[which(pooleddata$dbp <= 150),]

pooleddata <- pooleddata[which(pooleddata$height >= 1.00), ]
pooleddata <- pooleddata[which(pooleddata$height <= 2.50), ]

pooleddata <- pooleddata[which(pooleddata$weight >= 12), ]
pooleddata <- pooleddata[which(pooleddata$weight <= 300), ]
#
pooleddata <- pooleddata[which(pooleddata$bmi >= 10),]
pooleddata <- pooleddata[which(pooleddata$bmi <= 80),]

pooleddata <- pooleddata[which(pooleddata$waist >= 30),]
pooleddata <- pooleddata[which(pooleddata$waist <= 200),]

pooleddata <- pooleddata[which(pooleddata$fpg >= 45),]
pooleddata <- pooleddata[which(pooleddata$fpg <= 540),]

pooleddata <- pooleddata[which(pooleddata$total_cholesterol >= 67),]
pooleddata <- pooleddata[which(pooleddata$total_cholesterol <= 773),]


dim(pooleddata)
length(unique(pooleddata$study_id))

#3.1. Implausible by country
implausible<-pooleddata %>% dplyr::count(country, data_year) 
names(implausible)[3]<-"n_without_implausible"
sample<-left_join(sample, implausible)
sample$prop_second<-sample$n_without_implausible/sample$n *100

# 4. PREGNANT 
pooleddata <- pooleddata[which(pooleddata$is_pregnant == 0 | is.na(pooleddata$is_pregnant)),]
table(pooleddata$is_pregnant, useNA = c("always"))
dim(pooleddata)
length(unique(pooleddata$study_id))

#4.1. Pregnant by country
pregnant<-pooleddata %>% dplyr::count(country, data_year) 
names(pregnant)[3]<-"n_without_pregnant"
sample<-left_join(sample, pregnant)
sample$prop_third<-sample$n_without_pregnant/sample$n *100

## 5. Not with CV
table(pooleddata$study_id, pooleddata$self_cvd,  useNA = c("always"))
pooleddata <- pooleddata[which(pooleddata$self_cvd == 0),]
table(pooleddata$study_id, pooleddata$self_cvd,  useNA = c("always"))

dim(pooleddata)
length(unique(pooleddata$study_id))

#5.1. Pregnant by country
cvd<-pooleddata %>% dplyr::count(country, data_year) 
names(cvd)[3]<-"n_without_cvd"
sample<-left_join(sample, cvd)
sample$prop_fourth<-sample$n_without_cvd/sample$n *100

### --- EDA: EXPLORATORY DATA ANALYSIS
summary(pooleddata$age)
summary(pooleddata$weight)
summary(pooleddata$height)

table(pooleddata$sex, useNA = c("always"))
table(pooleddata$study_id, pooleddata$sex, useNA = c("always"))

tapply(pooleddata$weight, pooleddata$study_id, summary)
tapply(pooleddata$height, pooleddata$study_id, summary)

table(pooleddata$drug_hyper, useNA = c("always"))

summary(pooleddata)

dim(pooleddata)
length(unique(pooleddata$study_id))


### --- VARIABLES FOR CARDIOVASCULAR RISK 
pooleddata$all_db <- NA
pooleddata$all_db[which(is.na(pooleddata$all_db) & pooleddata$self_diabetes == 1)] <- 1
pooleddata$all_db[which(is.na(pooleddata$all_db) & pooleddata$fpg >= 126)] <- 1
pooleddata$all_db[which(is.na(pooleddata$all_db) & pooleddata$self_diabetes == 0)] <- 0
pooleddata$all_db[which(is.na(pooleddata$all_db) & pooleddata$fpg < 126)] <- 0


pooleddata <- pooleddata[which(!is.na(pooleddata$smoker_current)),]
pooleddata <- pooleddata[which(!is.na(pooleddata$all_db)),]

pooleddata$iso3 <- substr(pooleddata$study_id, 1, 3)

dim(pooleddata)
length(unique(pooleddata$study_id))


### - SURVERYS WITH AT LEAST 200 OBSERVATIONS
table(pooleddata$study_id)
pooleddata <- pooleddata[which(!pooleddata$study_id %in% c(
  #  'ASM_2004_STEPS_v01',
  #  'COM_2011_STEPS_v01',
  #  'LAO_2013_STEPS_v01',
  # 'LBR_2011_STEPS_v01',
  # 'MOZ_2005_STEPS_v01'
  #  'LBY_2009_STEPS_v01',
  #  'NIU_2011_STEPS_v01',
  #  'QAT_2012_STEPS_v01',
  #  'RWA_2012_STEPS_v01',
  #  'WSM_2013_STEPS_v01'
)),]
dim(pooleddata)
length(unique(pooleddata$study_id))
table(pooleddata$study_id)

  #Countrys included
    countries<-pooleddata %>% dplyr::count(country, data_year) 
names(countries)[3]<-"final_sample_size"
sample<-left_join(sample, countries)

sample$n_without_missings<-paste0(sample$n_without_missings, " (", round(sample$prop_initial, 1), ")")
sample$prop_initial<-NULL
sample$n_without_implausible<-paste0(sample$n_without_implausible, " (", round(sample$prop_second, 1), ")")
sample$prop_second<-NULL
sample$n_without_pregnant<-paste0(sample$n_without_pregnant, " (", round(sample$prop_third, 1), ")")
sample$prop_third<-NULL
sample$n_without_cvd<-paste0(sample$n_without_cvd, " (", round(sample$prop_fourth, 1), ")")
sample$prop_fourth<-NULL


names(sample)<-c("Country", "Year", "Initial sample size", "Sample size excluding people\nwith missing variables (% of initial sample size)",
        "Sample size excluding people with missing variables\nand implausible values (% of initial sample size)", 
        "Sample size excluding people\nwith missing variables\n, implausible values and pregnant women\n(% of initial sample size)",
        "Sample size excluding people\nwith missing variables\n, implausible values, pregnant women, and\nthose with history of CVD\n(% of initial sample size)", "Final sample size")
sample<-sample[complete.cases(sample[ , 8]),]
write.csv(sample, paste0("~/Desktop/Artículos/CVD age/05.Supplementary materials/Flowchart_by_country_", Sys.Date(), ".csv"))


write.csv(pooleddata, paste0("~/Desktop/Artículos/CVD age/Data/cleaned_pooleddata_", Sys.Date(), ".csv"))
