# Supplementary material for: Predicted heart age profile across 41 countries: A cross-sectional study of nationally representative surveys in six world regions
Source: eClinicalMedicine. 2022 Oct 1;52:101688. doi: 10.1016/j.eclinm.2022.101688 (PMC9596311; doi:10.1016/j.eclinm.2022.101688)
Supplement: Supplementary file 3 [file mmc3.zip › mmc3.R]

devtools::install_github("PHP2560-Statistical-Programming-R/r-framingham") 
devtools::install_github("davidsjoberg/ggsankey")

library(data.table)
library(dplyr)
#library(Rmisc) and plyr. No permiten plotear sankeys sin error.
library(Hmisc)
library(data.table)
library(ggplot2)
library(ggsankey)
library(ggpubr)
library(tidyr)
library(lme4)
library(jtools)
library(scales)
library(colorspace)
library(frisk)
library(survey)
options(scipen = 999)


rm(list=ls())

##READING DATASET
pooleddata_original<-read.csv("~/Desktop/Artículos/CVD age/01.Data/cleaned_pooleddata_2022-04-30.csv")
pooleddata<-pooleddata_original

# Surveys with HDL: Uganda, Tuvalu, Turkmenistan, Tokelau, Sudan,
    # Tajikistan, Moldova, Nauru, Myanmar, Morocco, Mongolia, Lebanon, kuwait, kiribati
    # kenya, jordan, iraq, guyana, georgia, ethiopia, eswatini, brunei, bootswana, bhutan,
    # Belarus, bangladesh, armenia, algeria (28 de 41)
tapply(pooleddata_original$hdl_cholesterol,pooleddata_original$country, summary)
tmp1 <- aggregate(pooleddata_original$hdl_cholesterol, list(pooleddata_original$country), function(x){
  all(is.na(x))
})
tmp1[tmp1$x == T,]
rm(tmp1)

tapply(pooleddata_original$triglycerides, pooleddata_original$country, summary)
tmp1 <- aggregate(pooleddata_original$triglycerides, list(pooleddata_original$country), function(x){
  all(is.na(x))
})
tmp1[tmp1$x == T,]
rm(tmp1)
    #Have both HDL and TAG: Turkmenistan, Myanmar, Morocco, Mongolia, Lebanon, Kuwait, 
#Jordan, Iraq, Guyana, Ethiopia, Brunei, Bhutan, Bangladesh, Algeria

## 1. Compute CV risk as per the Framingham non-laboratory risk score
   #Renaming variables needed to calculate the risk
pooleddata$gender<-ifelse(pooleddata$sex == 1, "M", 
                          ifelse(pooleddata$sex == 2, "F", NA))
table(pooleddata$gender, useNA = c("always"))                          

pooleddata$smoking<-ifelse(pooleddata$smoker_current == 1, TRUE, 
                           ifelse(pooleddata$smoker_current == 0, FALSE, NA))
table(pooleddata$smoking, useNA = c("always"))  

pooleddata$diabetes<-ifelse(pooleddata$all_db == 1, TRUE, 
                            ifelse(pooleddata$all_db == 0, FALSE, NA))
table(pooleddata$diabetes, useNA = c("always"))  

pooleddata$isSbpTreated<-ifelse(pooleddata$drug_hyper == 1, TRUE, 
                                ifelse(pooleddata$drug_hyper == 0, FALSE, NA))
table(pooleddata$isSbpTreated, useNA = c("always"))  


  #Rounding the values of some continuous variables. The calculator has upper/lower thresholds for sbp and bmi.
pooleddata$age<-round(pooleddata$age)

table(pooleddata$sbp <90 | pooleddata$sbp >200) #
table(pooleddata$bmi <15 | pooleddata$bmi >50)

pooleddata$sbp<-ifelse(pooleddata$sbp <=90, 90, ifelse(pooleddata$sbp >=200, 200, pooleddata$sbp))
pooleddata$bmi<-ifelse(pooleddata$bmi <=15, 15, ifelse(pooleddata$bmi >=50, 50,pooleddata$bmi))
pooleddata$hdl<-ifelse(pooleddata$hdl_cholesterol <=11, 11, ifelse(pooleddata$hdl_cholesterol >=100, 100,pooleddata$hdl_cholesterol))
pooleddata$chl<-ifelse(pooleddata$total_cholesterol <=100, 100, ifelse(pooleddata$total_cholesterol >=400, 400,pooleddata$total_cholesterol))
pooleddata$chl<-round(pooleddata$chl)

  #Computing risk and PHA for the main analysis (https://rdrr.io/github/PHP2560-Statistical-Programming-R/r-framingham/f/usage-example.Rmd)
pooleddata_risk<-calc_card_10(pooleddata, age="age", gender="gender", bmi="bmi",
                sbp="sbp", is_sbp_under_treatment="isSbpTreated",
                smoking_status="smoking", diabetes_status="diabetes")

table(pooleddata_risk$region)
pooleddata_risk<-data.table(pooleddata_risk)
regions <- pooleddata_risk[, list(region = first(region)), 
                           by = list(study_id,country, data_year)]


########################################
########################################

        #Sensitivity analysis: Computing risk and PHA for the sensitivity analysis 
pooleddata_for_t_test<-pooleddata
pooleddata_for_t_test <- pooleddata_for_t_test[which(!is.na(pooleddata_for_t_test$hdl_cholesterol)),]
pooleddata_for_t_test <- pooleddata_for_t_test[which(!is.na(pooleddata_for_t_test$total_cholesterol)),]
pooleddata_for_t_test$number<-1:nrow(pooleddata_for_t_test)
pooleddata_for_t_test<-dplyr::select(pooleddata_for_t_test, region, country, number, age, gender,bmi, chl, hdl, sbp, isSbpTreated, smoking, diabetes)
pooleddata_risk_lab<-calc_card_10(pooleddata_for_t_test, age="age", gender="gender",  cholesterol="chl", hdl="hdl",
                                  sbp="sbp", is_sbp_under_treatment="isSbpTreated",
                                  smoking_status="smoking", diabetes_status="diabetes")
names(pooleddata_risk_lab)[13:15]<-c("points_lab", "risk_lab", "heart_age_lab")
pooleddata_risk_office<-calc_card_10(pooleddata_for_t_test, age="age", gender="gender", bmi="bmi",
                                     sbp="sbp", is_sbp_under_treatment="isSbpTreated",
                                     smoking_status="smoking", diabetes_status="diabetes")
names(pooleddata_risk_office)[13:15]<-c("points_off", "risk_off", "heart_age_off")

pooleddata_for_t_test<-left_join(pooleddata_risk_lab, pooleddata_risk_office)


        #Sensitivity analysis: Paired t-test between risk and PHA
pooleddata_for_t_test$heart_age_lab<-ifelse(pooleddata_for_t_test$heart_age_lab ==  "<30", 29, 
                                       ifelse(pooleddata_for_t_test$heart_age_lab ==  ">80", 81, 
                                              as.numeric(pooleddata_for_t_test$heart_age_lab)))

pooleddata_for_t_test$heart_age_off<-ifelse(pooleddata_for_t_test$heart_age_off ==  "<30", 29, 
                                            ifelse(pooleddata_for_t_test$heart_age_off ==  ">80", 81, 
                                                   as.numeric(pooleddata_for_t_test$heart_age_off)))

rm(pooleddata_risk_lab, pooleddata_risk_office)
t.test(pooleddata_for_t_test$heart_age_lab, pooleddata_for_t_test$heart_age_off, paired = TRUE)
t.test(pooleddata_for_t_test[which(pooleddata_for_t_test$gender == "M"),]$heart_age_lab, pooleddata_for_t_test[which(pooleddata_for_t_test$gender == "M"),]$heart_age_off, paired = TRUE)
t.test(pooleddata_for_t_test[which(pooleddata_for_t_test$gender == "F"),]$heart_age_lab, pooleddata_for_t_test[which(pooleddata_for_t_test$gender == "F"),]$heart_age_off, paired = TRUE)

mean(pooleddata_for_t_test[which(pooleddata_for_t_test$gender == "M"),]$heart_age_lab)
mean(pooleddata_for_t_test[which(pooleddata_for_t_test$gender == "M"),]$heart_age_off)
mean(pooleddata_for_t_test[which(pooleddata_for_t_test$gender == "M"),]$age)

mean(pooleddata_for_t_test[which(pooleddata_for_t_test$gender == "F"),]$heart_age_lab)
mean(pooleddata_for_t_test[which(pooleddata_for_t_test$gender == "F"),]$heart_age_off)
mean(pooleddata_for_t_test[which(pooleddata_for_t_test$gender == "F"),]$age)

  
###################################
###################################

#Back to the main analysis
  #Compute the gap between PHA and chronological age. All PHA values need to be numerical.
pooleddata_risk$heart_age<-ifelse(pooleddata_risk$heart_age == ">80", 81, ifelse(pooleddata_risk$heart_age == "<30", 29, pooleddata_risk$heart_age))
pooleddata_risk$heart_age<-as.numeric(pooleddata_risk$heart_age)
table(pooleddata_risk$heart_age)

pooleddata_risk$gap<-pooleddata_risk$heart_age-pooleddata_risk$age

  # Heart age categories: low (<=1), similar (=), high (>=1-4), and very high (>=5). 
pooleddata_risk$pha_category<-ifelse(pooleddata_risk$gap <=  -1, 1, 
                       ifelse(pooleddata_risk$gap == 0, 2, 
                              ifelse(pooleddata_risk$gap >=1 & pooleddata_risk$gap <5, 3, 
                                     ifelse(pooleddata_risk$gap >=5, 4, 
                                            NA))))
table(pooleddata_risk$pha_category, useNA = c("always"))
              #Additional categories
pooleddata_risk$excess_heart_age<-ifelse(pooleddata_risk$pha_category == 3 | pooleddata_risk$pha_category == 4 , 1, 0)
pooleddata_risk$excess_10_heart_age<-ifelse(pooleddata_risk$gap >= 10 , 1, 0)
pooleddata_risk$excess_20_heart_age<-ifelse(pooleddata_risk$gap >= 20 , 1, 0)

  # CVD risk categories: <5, 5-10, 10-20, 20-30, >=30
pooleddata_risk$risk_cat <- sapply(pooleddata_risk$risk, gsub, pattern = "<|>", replacement = "")
pooleddata_risk$risk_cat<-as.numeric(pooleddata_risk$risk_cat)
pooleddata_risk$risk_cat<-ifelse(pooleddata_risk$risk_cat < 5, 1, 
                   ifelse(pooleddata_risk$risk_cat >= 5 & pooleddata_risk$risk_cat <10 , 2, 
                          ifelse(pooleddata_risk$risk_cat >= 10 & pooleddata_risk$risk_cat <20, 3, 
                                 ifelse(pooleddata_risk$risk_cat >= 20 & pooleddata_risk$risk_cat <30, 4, 
                                        ifelse(pooleddata_risk$risk_cat >= 30, 5, 
                                               NA)))))

  # Quintiles of CVD risk
table(pooleddata_risk$risk)
pooleddata_risk$risk<-ifelse(pooleddata_risk$risk == ">30", 30, 
                             ifelse(pooleddata_risk$risk =="<1", 1, pooleddata_risk$risk))
pooleddata_risk$risk<-as.numeric(pooleddata_risk$risk)
pooleddata_risk <- within(pooleddata_risk, quintile <- as.integer(cut(risk, quantile(risk, probs=0:5/5), include.lowest=TRUE)))

  # Eligible for antihypertensive and lipid treatment based on risk approach (WHO PEN: https://www.who.int/publications/i/item/who-package-of-essential-noncommunicable-(pen)-disease-interventions-for-primary-health-care)
pooleddata_risk$eligible_hyper<-ifelse(pooleddata_risk$risk_cat == 3 & (pooleddata_risk$sbp >=140 | pooleddata_risk$dbp >=90), 1, 
                                                     ifelse(pooleddata_risk$risk_cat == 4 & (pooleddata_risk$sbp >=130 | pooleddata_risk$dbp >=80), 1, 
                                                            ifelse(pooleddata_risk$risk_cat == 5 & (pooleddata_risk$sbp >=130 | pooleddata_risk$dbp >=80), 1, 
                                                                   ifelse(pooleddata_risk$sbp >=160 | pooleddata_risk$dbp >=100, 1, 
                                                                   0))))
            #Checking if it is correct
            x<-select(pooleddata_risk, risk_cat, sbp, dbp, eligible_hyper)
            rm(x)
            
pooleddata_risk$eligible_lipid<-ifelse(pooleddata_risk$risk_cat == 4 | pooleddata_risk$risk_cat == 5 , 1,  
                                       ifelse(pooleddata_risk$age >= 40 & pooleddata_risk$diabetes == "TRUE" , 1, 0))

            #Checking if it is correct
            table(pooleddata_risk$eligible_lipid, pooleddata_risk$risk_cat)
            table(pooleddata_risk$eligible_lipid, pooleddata_risk$diabetes, pooleddata_risk$risk_cat)
       
            
            
################################################################################################             
################################################################################################            
          
            
## 2. Grouping population into age groups, both chrono age  (5-year and broad) and heart age. This will help to plot sankey diagrams.
pooleddata_risk<-pooleddata_risk %>% 
  mutate(
    age_group = dplyr::case_when(
      age < 30            ~ "<30",
      age >=30  & age <= 34 ~ "30-34",
      age >=35  & age <= 39 ~ "35-39",
      age >=40  & age <= 44 ~ "40-44",
      age >=45  & age <= 49 ~ "45-49",
      age >=50  & age <= 54 ~ "50-54",
      age >=55  & age <= 59 ~ "55-59",
      age >=60  & age <= 64 ~ "60-64",
      age >=65  & age <= 69 ~ "65-69",
      age >= 70 & age <=74  ~ "70-74",
    ),
    # Convert to factor
    age_group = factor(
      age_group,
      level = c("<30",  "30-34",  "35-39",  "40-44","45-49","50-54", "55-59","60-64", "65-69","70-74")
    )
  )
table(pooleddata_risk$heart_age)            
pooleddata_risk<-pooleddata_risk %>% 
  mutate(
    heart_age_group = dplyr::case_when(
      heart_age == 29        ~ "30 or <",
      heart_age >=30  & heart_age <= 34 ~ "30-34",
      heart_age >=35  & heart_age <= 39 ~ "35-39",
      heart_age >=40  & heart_age <= 44 ~ "40-44",
      heart_age >=45  & heart_age <= 49 ~ "45-49",
      heart_age >=50  & heart_age <= 54 ~ "50-54",
      heart_age >=55  & heart_age <= 59 ~ "55-59",
      heart_age >=60  & heart_age <= 64 ~ "60-64",
      heart_age >=65  & heart_age <= 69 ~ "65-69",
      heart_age >= 70 & heart_age <=74  ~ "70-74",
      heart_age >= 75 & heart_age <=79  ~ "75-79",
      heart_age>=80  ~ "80 or >"
    ),
    # Convert to factor
    heart_age_group = factor(
      heart_age_group,
      level = c("30 or <",  "30-34",  "35-39",  "40-44","45-49","50-54", "55-59","60-64", "65-69","70-74", "75-79", "80 or >")
    )
  )
table(pooleddata_risk$heart_age_group, useNA = c("always"))  
    ## Broader age groups
pooleddata_risk$broad_age_group<-ifelse(pooleddata_risk$age < 50, "<50", 
                          ifelse(pooleddata_risk$age >= 50 , ">=50", 
                                 NA))


################################################################################################             
################################################################################################            

## 3. Data visualization

  # 3.1 Sankey diagrams by sex in the whole dataset
df_men<-pooleddata_risk[which(pooleddata_risk$gender == "M"),] %>%
  ggsankey::make_long(age_group, heart_age_group)
df_women<- pooleddata_risk[which(pooleddata_risk$gender == "F"),] %>%
  ggsankey::make_long(age_group, heart_age_group)

sankey_men<-ggplot(df_men, aes(x = x, 
                               next_x = next_x, 
                               node = node, 
                               next_node = next_node,
                               fill = factor(node), label = node)) +
  ggsankey::geom_sankey(flow.alpha = 0.5, node.color = 1) +
  geom_sankey_label(size = 10, color = 1, fill = "white") +
  theme_sankey(base_size = 15)+
  scale_x_discrete(labels=c("Chronological age", "Predicted heart\nage"), name = "")  +
  theme(legend.position = "none", axis.text.x = element_text(size = 35), plot.title = element_text(hjust = 0.5, size = 45)) + labs(x = NULL, title = "Men")

sankey_women<-ggplot(df_women, aes(x = x, 
                                   next_x = next_x, 
                                   node = node, 
                                   next_node = next_node,
                                   fill = factor(node), label = node)) +
  geom_sankey(flow.alpha = 0.5, node.color = 1) +
  geom_sankey_label(size = 10, color = 1, fill = "white") +
  theme_sankey(base_size = 15) +
  scale_x_discrete(labels=c("Chronological age", "Predicted heart\nage"), name = "")  +
  theme(legend.position = "none", axis.text.x = element_text(size = 35), plot.title = element_text(hjust = 0.5, size = 45)) + labs(x = NULL, title = "Women")

sankey_all<-ggarrange(sankey_men,sankey_women,ncol = 2)

pdf(paste0("~/Desktop/Artículos/CVD age/Figures/Fig1_Sankey_chrono_vs_cv_age_sex", Sys.Date(), ".pdf"), height=30, width =20)
plot(sankey_all)
dev.off()

  # 3.2 Sankey diagrams by sex, stratified by region
y<-pooleddata_risk
df_men_africa <- y[which(y$region == "Africa" & y$gender == "M"),] %>%
  make_long(age_group, heart_age_group)

df_women_africa <- y[which(y$region == "Africa" & y$gender == "F"),] %>%
  make_long(age_group, heart_age_group)


df_men_americas <- y[which(y$region == "Americas" & y$gender == "M"),] %>%
  make_long(age_group, heart_age_group)

df_women_americas <- y[which(y$region == "Americas" & y$gender == "F"),] %>%
  make_long(age_group, heart_age_group)


df_men_mediterranean <- y[which(y$region == "Eastern Mediterranean" & y$gender == "M"),] %>%
  make_long(age_group, heart_age_group)

df_women_mediterranean <- y[which(y$region == "Eastern Mediterranean" & y$gender == "F"),] %>%
  make_long(age_group, heart_age_group)


df_men_europe <- y[which(y$region == "Europe" & y$gender == "M"),] %>%
  make_long(age_group, heart_age_group)

df_women_europe <- y[which(y$region == "Europe" & y$gender == "F"),] %>%
  make_long(age_group, heart_age_group)


df_men_asia <- y[which(y$region == "Southeast Asia" & y$gender == "M"),] %>%
  make_long(age_group, heart_age_group)

df_women_asia <- y[which(y$region == "Southeast Asia" & y$gender == "F"),] %>%
  make_long(age_group, heart_age_group)


df_men_pacific <- y[which(y$region == "Western Pacific" & y$gender == "M"),] %>%
  make_long(age_group, heart_age_group)

df_women_pacific <- y[which(y$region == "Western Pacific" & y$gender == "F"),] %>%
  make_long(age_group, heart_age_group)


sankey_men_africa<-ggplot(df_men_africa, aes(x = x, 
                                             next_x = next_x, 
                                             node = node, 
                                             next_node = next_node,
                                             fill = factor(node), label = node)) +
  geom_sankey(flow.alpha = 0.5, node.color = 1) +
  geom_sankey_label(size = 10, color = 1, fill = "white") +
  theme_sankey(base_size = 15)+
  scale_x_discrete(labels=c("", ""), name = "")  +
  theme(legend.position = "none", axis.text.x = element_text(size = 20), plot.title = element_text(hjust = 0.5, size = 40)) + labs(x = NULL, title = "Africa-Men")

sankey_women_africa<-ggplot(df_women_africa, aes(x = x, 
                                                 next_x = next_x, 
                                                 node = node, 
                                                 next_node = next_node,
                                                 fill = factor(node), label = node)) +
  geom_sankey(flow.alpha = 0.5, node.color = 1) +
  geom_sankey_label(size = 10, color = 1, fill = "white") +
  theme_sankey(base_size = 15)+
  scale_x_discrete(labels=c("", ""), name = "")  +
  theme(legend.position = "none", axis.text.x = element_text(size = 20), plot.title = element_text(hjust = 0.5, size = 40)) + labs(x = NULL, title = "Africa-Women")

sankey_africa<-ggarrange(sankey_men_africa, sankey_women_africa, ncol = 2)

pdf(paste0("~/Desktop/Artículos/CVD age/Supplementary materials/Sankey_chrono_vs_cv_age_africa_sex", Sys.Date(), ".pdf"), height= 40, width =25)
plot(sankey_africa)
dev.off()


sankey_men_americas<-ggplot(df_men_americas, aes(x = x, 
                                                 next_x = next_x, 
                                                 node = node, 
                                                 next_node = next_node,
                                                 fill = factor(node), label = node)) +
  geom_sankey(flow.alpha = 0.5, node.color = 1) +
  geom_sankey_label(size = 10, color = 1, fill = "white") +
  theme_sankey(base_size = 15)+
  scale_x_discrete(labels=c("", ""), name = "")  +
  theme(legend.position = "none", axis.text.x = element_text(size = 20), plot.title = element_text(hjust = 0.5, size = 40)) + labs(x = NULL, title = "Americas-Men")

sankey_women_americas<-ggplot(df_women_americas, aes(x = x, 
                                                     next_x = next_x, 
                                                     node = node, 
                                                     next_node = next_node,
                                                     fill = factor(node), label = node)) +
  geom_sankey(flow.alpha = 0.5, node.color = 1) +
  geom_sankey_label(size = 10, color = 1, fill = "white") +
  theme_sankey(base_size = 15)+
  scale_x_discrete(labels=c("", ""), name = "")  +
  theme(legend.position = "none", axis.text.x = element_text(size = 20), plot.title = element_text(hjust = 0.5, size = 40)) + labs(x = NULL, title = "Americas-Women")

sankey_americas<-ggarrange(sankey_men_americas, sankey_women_americas, ncol = 2)
pdf(paste0("~/Desktop/Artículos/CVD age/Supplementary materials/Sankey_chrono_vs_cv_age_americas_sex", Sys.Date(), ".pdf"), height= 40, width =25)
plot(sankey_americas)
dev.off()


sankey_men_mediterranean<-ggplot(df_men_mediterranean, aes(x = x, 
                                                           next_x = next_x, 
                                                           node = node, 
                                                           next_node = next_node,
                                                           fill = factor(node), label = node)) +
  geom_sankey(flow.alpha = 0.5, node.color = 1) +
  geom_sankey_label(size = 10, color = 1, fill = "white") +
  theme_sankey(base_size = 15)+
  scale_x_discrete(labels=c("", ""), name = "")  +
  theme(legend.position = "none", axis.text.x = element_text(size = 20), plot.title = element_text(hjust = 0.5, size = 40)) + labs(x = NULL, title = "Eastern Mediterranean-Men")

sankey_women_mediterranean<-ggplot(df_women_mediterranean, aes(x = x, 
                                                               next_x = next_x, 
                                                               node = node, 
                                                               next_node = next_node,
                                                               fill = factor(node), label = node)) +
  geom_sankey(flow.alpha = 0.5, node.color = 1) +
  geom_sankey_label(size = 10, color = 1, fill = "white") +
  theme_sankey(base_size = 15)+
  scale_x_discrete(labels=c("", ""), name = "")  +
  theme(legend.position = "none", axis.text.x = element_text(size = 20), plot.title = element_text(hjust = 0.5, size = 40)) + labs(x = NULL, title = "Eastern Mediterranean-Women")

sankey_mediterranean<-ggarrange(sankey_men_mediterranean, sankey_women_mediterranean, ncol = 2)
pdf(paste0("~/Desktop/Artículos/CVD age/Supplementary materials/Sankey_chrono_vs_cv_age_mediterranean_sex", Sys.Date(), ".pdf"), height= 40, width =25)
plot(sankey_mediterranean)
dev.off()


sankey_men_europe<-ggplot(df_men_europe, aes(x = x, 
                                             next_x = next_x, 
                                             node = node, 
                                             next_node = next_node,
                                             fill = factor(node), label = node)) +
  geom_sankey(flow.alpha = 0.5, node.color = 1) +
  geom_sankey_label(size = 10, color = 1, fill = "white") +
  theme_sankey(base_size = 15)+
  scale_x_discrete(labels=c("", ""), name = "")  +
  theme(legend.position = "none", axis.text.x = element_text(size = 20), plot.title = element_text(hjust = 0.5, size = 40)) + labs(x = NULL, title = "Europe-Men")

sankey_women_europe<-ggplot(df_women_europe, aes(x = x, 
                                                 next_x = next_x, 
                                                 node = node, 
                                                 next_node = next_node,
                                                 fill = factor(node), label = node)) +
  geom_sankey(flow.alpha = 0.5, node.color = 1) +
  geom_sankey_label(size = 10, color = 1, fill = "white") +
  theme_sankey(base_size = 15)+
  scale_x_discrete(labels=c("", ""), name = "")  +
  theme(legend.position = "none", axis.text.x = element_text(size = 20), plot.title = element_text(hjust = 0.5, size = 40)) + labs(x = NULL, title = "Europe-Women")

sankey_europe<-ggarrange(sankey_men_europe, sankey_women_europe, ncol = 2)
pdf(paste0("~/Desktop/Artículos/CVD age/Supplementary materials/Sankey_chrono_vs_cv_age_europe_sex", Sys.Date(), ".pdf"), height= 40, width =25)
plot(sankey_europe)
dev.off()


sankey_men_asia<-ggplot(df_men_asia, aes(x = x, 
                                         next_x = next_x, 
                                         node = node, 
                                         next_node = next_node,
                                         fill = factor(node), label = node)) +
  geom_sankey(flow.alpha = 0.5, node.color = 1) +
  geom_sankey_label(size = 10, color = 1, fill = "white") +
  theme_sankey(base_size = 15)+
  scale_x_discrete(labels=c("", ""), name = "")  +
  theme(legend.position = "none", axis.text.x = element_text(size = 20), plot.title = element_text(hjust = 0.5, size = 40)) + labs(x = NULL, title = "Southeast Asia-Men")

sankey_women_asia<-ggplot(df_women_asia, aes(x = x, 
                                             next_x = next_x, 
                                             node = node, 
                                             next_node = next_node,
                                             fill = factor(node), label = node)) +
  geom_sankey(flow.alpha = 0.5, node.color = 1) +
  geom_sankey_label(size = 10, color = 1, fill = "white") +
  theme_sankey(base_size = 15)+
  scale_x_discrete(labels=c("", ""), name = "")  +
  theme(legend.position = "none", axis.text.x = element_text(size = 20), plot.title = element_text(hjust = 0.5, size = 40)) + labs(x = NULL, title = "Southeast Asia-Women")

sankey_asia<-ggarrange(sankey_men_asia, sankey_women_asia, ncol = 2)
pdf(paste0("~/Desktop/Artículos/CVD age/Supplementary materials/Sankey_chrono_vs_cv_age_asia_sex", Sys.Date(), ".pdf"), height= 40, width =25)
plot(sankey_asia)
dev.off()


sankey_men_pacific<-ggplot(df_men_pacific, aes(x = x, 
                                               next_x = next_x, 
                                               node = node, 
                                               next_node = next_node,
                                               fill = factor(node), label = node)) +
  geom_sankey(flow.alpha = 0.5, node.color = 1) +
  geom_sankey_label(size = 10, color = 1, fill = "white") +
  theme_sankey(base_size = 15)+
  scale_x_discrete(labels=c("Population by\nchronological age", "Predicted heart\nage"), name = "")  +
  theme(legend.position = "none", axis.text.x = element_text(size = 20), plot.title = element_text(hjust = 0.5, size = 40)) + labs(x = NULL, title = "Western Pacific-Men")

sankey_women_pacific<-ggplot(df_women_pacific, aes(x = x, 
                                                   next_x = next_x, 
                                                   node = node, 
                                                   next_node = next_node,
                                                   fill = factor(node), label = node)) +
  geom_sankey(flow.alpha = 0.5, node.color = 1) +
  geom_sankey_label(size = 10, color = 1, fill = "white") +
  theme_sankey(base_size = 15)+
  scale_x_discrete(labels=c("Population by\nchronological age", "Predicted heart\nage"), name = "")  +
  theme(legend.position = "none", axis.text.x = element_text(size = 20), plot.title = element_text(hjust = 0.5, size = 40)) + labs(x = NULL, title = "Western Pacific-Women")

sankey_pacific<-ggarrange(sankey_men_pacific, sankey_women_pacific, ncol = 2)
pdf(paste0("~/Desktop/Artículos/CVD age/Supplementary materials/Sankey_chrono_vs_cv_age_pacific_sex", Sys.Date(), ".pdf"), height= 40, width =25)
plot(sankey_pacific)
dev.off()


          ##Descriptive text for sankey diagrams
A<-pooleddata_risk
A$age_group<-as.character(A$age_group)
A$heart_age_group<-as.character(A$heart_age_group)
A$diff_age_group<-ifelse(A$age_group == A$heart_age_group, "Equal", "Different")

              #Divergence
table(A$age_group, A$heart_age_group) #Overall
table(A$age_group, A$heart_age_group, A$gender) #By sex
table(A$age_group, A$heart_age_group, A$region) #By region

table(A$age, A$heart_age_group)

              #Population in other age groups
round(100*prop.table(table(A$age_group, A$diff_age_group), 1)) #Overall
round(100*prop.table(table(A$age_group, A$diff_age_group, A$region), c(1, 3))) #By regions

round(100*prop.table(table(A$age_group, A$heart_age_group), 1))

              ##Focusing in those younger than 40 years old (not captured by CVD risk)
A<-filter(A, age <40)
A$diff_age_group<-ifelse(A$heart_age_group <40, "Lower or equal than 40", "Higher than 40")
round(100*prop.table(table(A$region, A$diff_age_group), 1))

rm(A)


## 3.3. Prevalence of PHA categories
source("~/Desktop/Artículos/CVD age/02.Scripts/Functions 20220415.R")
### ARE THERE MISSING IN PSU, STRATUM AND SAMPLING WEIGHTS? IF YES, DROP & CHECK
for (i in unique(pooleddata_risk$study_id)) {
  print(paste0('Missing in PSU: ', countNA(pooleddata_risk[which(pooleddata_risk$study_id == i), ]$psu)))
}
for (i in unique(pooleddata_risk$study_id)) {
  print(paste0('Missing in STRATUM: ', countNA(pooleddata_risk[which(pooleddata_risk$study_id == i), ]$stratum)))
}
for (i in unique(pooleddata_risk$study_id)) {
  print(paste0('Missing in SAMPLING WEIGHT 3: ', countNA(pooleddata_risk[which(pooleddata_risk$study_id == i), ]$wstep2)))
}


df <- list()
for (i in unique(pooleddata_risk$study_id)){
  df[[i]] <- pooleddata_risk[which(pooleddata_risk$study_id == i),]
}
df <- lapply(df, cleaning_svy)


for(i in 1:length(df)){
  print(paste0('Missing in PSU: ', countNA(df[[i]]$psu)==nrow(df[[i]])))
}
for(i in 1:length(df)){
  print(paste0('Missing in STRATUM: ', countNA(df[[i]]$stratum)==nrow(df[[i]])))
}
for(i in 1:length(df)){
  print(paste0('Missing in SAMPLING WEIGHT 3: ', countNA(df[[i]]$wstep3)==nrow(df[[i]])))
}


df <- df[sapply(df, function(x) dim(x)[1]) > 0] # trim empty dataframes in the list (none)
################################################################################

          ### ASSIGN INDICATOR TO KNOW WHICH SAMPLING DESIGN VARIABLE THEY HAVE & CHECK
df <- lapply(df, grouping_svy)


for(i in 1:length(df)){        # each MUST only have one value
  print(unique(df[[i]]$type)) 
}


          ##PREVALENCE OF LOW PHA (PHA <= 1 years)
A <- lapply(df, results_svy_prev_lowPHA)
A <- do.call(rbind, A)
A <- tibble::rownames_to_column(A, var = "study_id")
A$study_id<-sub("\\..*", "", A$study_id)
A$pha_category<-1
names(A)[3]<-"prevalence"
lPHA<-A

          ##PREVALENCE OF SIMILAR PHA
A <- lapply(df, results_svy_prev_similarPHA)
A <- do.call(rbind, A)
A <- tibble::rownames_to_column(A, var = "study_id")
A$study_id<-sub("\\..*", "", A$study_id)
A$pha_category<-2
names(A)[3]<-"prevalence"
sPHA<-A

            ##PREVALENCE OF HIGH PHA (PHA >1-4 years)
A <- lapply(df, results_svy_prev_highPHA)
A <- do.call(rbind, A)
A <- tibble::rownames_to_column(A, var = "study_id")
A$study_id<-sub("\\..*", "", A$study_id)
A$pha_category<-3
names(A)[3]<-"prevalence"
hPHA<-A

             ##PREVALENCE OF VERY HIGH PHA (PHA >=5 years), BY SEX AND IN GENERAL
A <- lapply(df, results_svy_prev_veryhighPHA)
A <- do.call(rbind, A)
A <- tibble::rownames_to_column(A, var = "study_id")
A$study_id<-sub("\\..*", "", A$study_id)
A$pha_category<-4
names(A)[3]<-"prevalence"
vhPHA<-A

A <- lapply(df, results_svy_prev_veryhighPHA_both_sex)
A <- do.call(rbind, A)
A <- tibble::rownames_to_column(A, var = "study_id")
A$study_id<-sub("\\..*", "", A$study_id)
A$pha_category<-4
names(A)[3]<-"prevalence"
vhPHA_both_sex<-A


              ## AGE DISTRIBUTION OF VERY HIGH PHA 
A <- lapply(df, results_svy_young_veryhighPHA)
A <- do.call(rbind, A)
A <- tibble::rownames_to_column(A, var = "study_id")
A$study_id<-sub("\\..*", "", A$study_id)
names(A)[3]<-"prop_less_50"
prop_less_50<-A

rm(A)

                    ##Joining all PHA categories in order to plot them
categories_pha<-rbind(lPHA, sPHA, hPHA, vhPHA)
categories_pha$pha_category <- as.factor(categories_pha$pha_category)
attr(categories_pha$pha_category, 'levels') <- c("Low predicted\nheart age",
                                       "Equal predicted\nheart age",
                                       "High predicted\nheart age",
                                       "Very high predicted\nheart age")

categories_pha<-merge(categories_pha, regions, by.x = "study_id", by.y = "study_id")
    order<-categories_pha[which(categories_pha$pha_category == "Very high predicted\nheart age" & 
                              categories_pha$gender == "M"), 1:3]
    order$gender<-NULL
    names(order)[2]<-"high_pha"

categories_pha<-merge(categories_pha,order , by.x = "study_id", by.y = "study_id")
categories_pha$gender<-ifelse(categories_pha$gender == "M", "Men", 
    ifelse(categories_pha$gender == "F", "Women",NA ))

       ##Data viz of the prevalence of PHA categories
pdf(paste0("~/Desktop/Artículos/CVD age/04.Figures/Fig2_Prevalence_PHA_by_country", Sys.Date(), ".pdf"),
    width = 10, 
    height = 11)
ggplot(categories_pha,
       aes(fill = pha_category,
           y = prevalence, 
           x = reorder(country, desc(high_pha)))) + 
  geom_bar(position = "fill", stat = "identity") +
  coord_flip() +
  theme_light() +
  facet_grid(region ~ gender,  
             scales = "free_y",
             space = "free_y") + 
  scale_fill_manual("", values = c( "#4fc1e8","#a0d568","#ffce54" ,"#ed5564")) +
  scale_y_continuous(labels = scales::percent_format(accuracy = 1)) + 
  labs(x = "", 
       y = "") 
dev.off()


                ## Descriptive text of heart age categories:
View(categories_pha[which(categories_pha$pha_category == "Low predicted\nheart age" & categories_pha$gender == "Men"), c(1,5, 9)] )
View(categories_pha[which(categories_pha$pha_category == "Low predicted\nheart age" & categories_pha$gender == "Women"), c(1,5, 9)] )

x<-categories_pha[which(categories_pha$pha_category == "Low predicted\nheart age"), c(1,4, 5)]
x<-spread(x, 2, 3)
x$Men<x$Women
x$gender_disparity<-x$Women-x$Men

View(categories_pha[which(categories_pha$pha_category == "Very high predicted\nheartage" & categories_pha$gender == "Men"), c(1,5, 9)] )
View(categories_pha[which(categories_pha$pha_category == "Very high predicted\nheartage" & categories_pha$gender == "Women"), c(1,5, 9)] )

x<-categories_pha[which(categories_pha$pha_category == "Very high predicted\nheart age"), c(1:3)]
x<-spread(x, 2, 3)
x$Men>x$Women
x$gender_disparity<-x$Men-x$Women

                        #Both sexes >50%
View(x[which(x$Men<=0.40 & x$Women <=0.40),] )

                        #Men >50%, women >40
View(x[which(x$Men>=0.5),] )
View(x[which(x$Women>=0.4),] )
                        #Age distribution of very high PHA
View(prop_less_50[which(prop_less_50$pha_category== 4),] )
prop_less_50$more_than_50<-prop_less_50$prop_less_50>0.50
table(prop_less_50[which(prop_less_50$pha_category== 4),]$more_than_50 )
prop_less_50 <- merge(prop_less_50, regions,
                        by.x = c("study_id"),
                        by.y = c("study_id"), 
                        all.x = TRUE)
View(prop_less_50[which(prop_less_50$pha_category== 4),] )


##Distribution of PHA categories by quintile of CVD risk
##PREVALENCE OF LOW PHA (PHA <= 1 years)
A <- lapply(df, results_svy_prev_lowPHA_quin)
A <- do.call(rbind, A)
A <- tibble::rownames_to_column(A, var = "study_id")
A$study_id<-sub("\\..*", "", A$study_id)
A$pha_category<-1
names(A)[3]<-"prevalence"
lPHA<-A

##PREVALENCE OF SIMILAR PHA
A <- lapply(df, results_svy_prev_similarPHA_quin)
A <- do.call(rbind, A)
A <- tibble::rownames_to_column(A, var = "study_id")
A$study_id<-sub("\\..*", "", A$study_id)
A$pha_category<-2
names(A)[3]<-"prevalence"
sPHA<-A

##PREVALENCE OF HIGH PHA (PHA >1-4 years)
A <- lapply(df, results_svy_prev_highPHA_quin)
A <- do.call(rbind, A)
A <- tibble::rownames_to_column(A, var = "study_id")
A$study_id<-sub("\\..*", "", A$study_id)
A$pha_category<-3
names(A)[3]<-"prevalence"
hPHA<-A

##PREVALENCE OF VERY HIGH PHA (PHA >=5 years)
A <- lapply(df, results_svy_prev_veryhighPHA_quin)
A <- do.call(rbind, A)
A <- tibble::rownames_to_column(A, var = "study_id")
A$study_id<-sub("\\..*", "", A$study_id)
A$pha_category<-4
names(A)[3]<-"prevalence"
vhPHA<-A

categories_pha<-rbind(lPHA, sPHA, hPHA, vhPHA)
categories_pha$pha_category <- as.factor(categories_pha$pha_category)
attr(categories_pha$pha_category, 'levels') <- c("Low predicted\nheart age",
                                                 "Equal predicted\nheart age",
                                                 "High predicted\nheart age",
                                                 "Very high predicted\nheart age")

categories_pha<-merge(categories_pha, regions, by.x = "study_id", by.y = "study_id")
  order<-categories_pha[which(categories_pha$pha_category == "Very high predicted\nheart age" & 
                              categories_pha$quintile == 5), 1:3]
  order$quintile<-NULL
  names(order)[2]<-"high_pha"

categories_pha<-merge(categories_pha,order , by.x = "study_id", by.y = "study_id")

##Data viz of the prevalence of PHA categories by quintiles of cvd risk
pdf(paste0("~/Desktop/Artículos/CVD age/05.Supplementary materials/Prevalence_PHA_by_country_by_quintiles_", Sys.Date(), ".pdf"),
    width = 13, 
    height = 17)
ggplot(categories_pha,
       aes(fill = pha_category,
           y = prevalence, 
           x = reorder(country, desc(high_pha)))) + 
  geom_bar(position = "fill", stat = "identity") +
  coord_flip() +
  theme_light() +
  facet_grid(region ~ quintile,  
             scales = "free_y",
             space = "free_y") + 
  scale_fill_manual("", values = c( "#4fc1e8","#a0d568","#ffce54" ,"#ed5564")) +
  scale_y_continuous(labels = scales::percent_format(accuracy = 1)) + 
  labs(x = "", 
       y = "") 
dev.off()


    ## Data viz: Prevalence of VHPA by region and income
income <- read.csv("~/Desktop/Bases/STEPS National/STEPS_by_income_2022-03-15.csv")[,c(1:4)]

vhPHA_both_sex<-merge(vhPHA_both_sex, regions, by.x = "study_id", by.y = "study_id")
vhPHA_both_sex <- merge(vhPHA_both_sex, income,
           by.x = c("country", "data_year"),
           by.y = c("Country", "Year"), 
           all.x = TRUE)

print(vhPHA_both_sex[which(is.na(vhPHA_both_sex$Income.group)), ]$country)
print(vhPHA_both_sex[which(vhPHA_both_sex$Income.group == 'No data'), ]$country)

vhPHA_both_sex$region<-ifelse(vhPHA_both_sex$region == "Eastern Mediterranean",
                              "Eastern\nMediterranean",
                              ifelse(vhPHA_both_sex$region == "Western Pacific",
                                     "Western\nPacific", vhPHA_both_sex$region))

    ## Data viz: Prevalence of VHPA by regions
p1<-ggplot(data = vhPHA_both_sex, 
             aes(x = reorder(region, prevalence),
                 y = prevalence*100, colour = region)) +
  geom_boxplot() +
  geom_jitter(size = 3) + 
  labs(y = 'Prevalence of very high\npredicted heart age (%)',
       x = '') +
  scale_color_manual(values = colors, na.value = "white") +
  theme_bw() +
  ylim(0,100) +
  theme(
    panel.grid.minor = element_blank(),
    panel.grid.major = element_blank(),
    legend.position = "none",
    axis.text.y = element_text(size = 15),
    axis.text.x = element_text(size = 15),
    axis.title.x = element_text(size = 15),
    axis.title.y = element_text(size = 15)) 

          #Minimap in p1
iso3<-read.csv("~/Downloads/countries_codes_and_coordinates.csv")
iso3$Alpha.3.code<-trimws(iso3$Alpha.3.code)
df<-merge(regions, iso3, by.x = "country", by.y = "Country", all.x = T)

data(wrld_simpl)
shape <- wrld_simpl
shape_df <- fortify(shape, region = 'ISO3')

shape_df<-merge(shape_df,df,by.x = "id", by.y ="Alpha.3.code", all.x = T)
shape_df <- shape_df[order(shape_df$order),]

for(i in 1:ncol(shape_df)) if(is.factor(shape_df[,i])) levels(shape_df[,i]) <- c(levels(shape_df[,i]),"No data")
colors<-brewer.pal(n = 6, name = "Spectral")
#colors<-c("#B2182B", "green","#FDDBC7", "#F7F7F7","#D1E5F0","blue")

map<-ggplotGrob(ggplot() +
                 geom_polygon(data = shape_df , aes(x = long, y = lat, group = group, fill = region),  color = 'black',size = 0.09) +
                 geom_point() +theme_bw() +coord_equal() +  scale_fill_manual(values = colors, na.value = "white") +
                 theme(panel.grid.major = element_blank(),
                       panel.grid.minor = element_blank(),
                       panel.border     = element_blank(),
                       axis.title       = element_blank(),
                       axis.text        = element_blank(),
                       axis.ticks       = element_blank(),
                       legend.position= "none") + scale_y_continuous(limits=c(-60,80))
)

p1 <-  p1 +
  annotation_custom(grob = map, xmin = 0, xmax = 6,
                    ymin = 70, ymax = 105)
  #By income
p2 <- ggplot(data = vhPHA_both_sex[which(!is.na(vhPHA_both_sex$Income.group) & vhPHA_both_sex$Income.group != "No data"), ], 
             aes(x = reorder(Income.group, prevalence),
                 y = prevalence*100)) +
  geom_boxplot() +
  geom_jitter(size = 3) +
  labs(y = 'Prevalence of very high\npredicted heart age (%)',
       x = '') +
  theme_bw() +
  ylim(0, 100) +
  theme(
    panel.grid.minor = element_blank(),
    panel.grid.major = element_blank(),
    axis.text.y = element_text(size = 15),
    axis.text.x = element_text(size = 15),
    axis.title.x = element_text(size = 15),
    axis.title.y = element_text(size = 15),
    legend.title =  element_blank(),
    legend.position = c(.95, .05),
    legend.justification = c("right", "bottom"))

p12 <- ggarrange(p1, p2, ncol = 1)

ggsave(paste0('~/Desktop/Artículos/CVD age/Figures/',
              'Prevalence_veryhighpha_by_region_income_', 
              Sys.Date(),
              '.pdf'), 
       plot = p12, 
       width = 11, 
       height = 15, 
       dpi = 600,
       limitsize = FALSE)
rm(p1, p2, p12)


 ## By year
pdf(paste0("~/Desktop/Artículos/CVD age/05.Supplementary materials/Prevalence_veryhighpha_by_year_", Sys.Date(), ".pdf"),
    width = 10, 
    height = 11)
ggplot(data = vhPHA_both_sex, 
       aes(x = reorder(data_year, -prevalence),
           y = prevalence*100)) +
  geom_boxplot() +
  geom_jitter(size = 3) + 
  labs(y = 'Prevalence of very high\npredicted heart age (%)',
       x = '') +
  scale_color_manual(values = colors, na.value = "white") +
  theme_bw() +
  ylim(0,100) +
  theme(
    panel.grid.minor = element_blank(),
    panel.grid.major = element_blank(),
    legend.position = "none",
    axis.text.y = element_text(size = 15),
    axis.text.x = element_text(size = 15),
    axis.title.x = element_text(size = 15),
    axis.title.y = element_text(size = 15)) 
dev.off()


### Eligibility for antihypertensive/statin drugs based on risk approach (WHO PEN)
      #In people with excess PHA (>=1 years, i.e., includes high and very high)
          #Eligible
A <- lapply(df, results_svy_eligible_hyper_H_VH)
A <- do.call(rbind, A)
A <- tibble::rownames_to_column(A, var = "study_id")
A$study_id<-sub("\\..*", "", A$study_id)
names(A)[4]<-"prop_eligible_hyper"
prop_eligible_hyper_high_and_very_high<-A
prop_eligible_hyper_high_and_very_high$eligible <-"Eligible"
rm(A)
              #Among those without PHA excess, how many are eligible for antihypertensive therapy?
View(prop_eligible_hyper_high_and_very_high[which(prop_eligible_hyper_high_and_very_high$excess_heart_age==0),])

          #Not eligible
A <- lapply(df, results_svy_not_eligible_hyper_H_VH)
A <- do.call(rbind, A)
A <- tibble::rownames_to_column(A, var = "study_id")
A$study_id<-sub("\\..*", "", A$study_id)
names(A)[4]<-"prop_eligible_hyper"
prop_not_eligible_hyper_high_and_very_high<-A
prop_not_eligible_hyper_high_and_very_high$eligible <-"Not eligible"

rm(A)
prop_eligible_hyper_high_and_very_high<-rbind(prop_eligible_hyper_high_and_very_high,prop_not_eligible_hyper_high_and_very_high )

#
prop_eligible_hyper_high_and_very_high<-merge(prop_eligible_hyper_high_and_very_high, regions, by.x = "study_id", by.y = "study_id")
      order<-prop_eligible_hyper_high_and_very_high[which(prop_eligible_hyper_high_and_very_high$excess_heart_age == 1 & 
                                                      prop_eligible_hyper_high_and_very_high$sex == 1 &
                                                      prop_eligible_hyper_high_and_very_high$eligible == "Eligible"), 1:4]
      order<-order[, -c(2:3)]
      names(order)[2]<-"order"

prop_eligible_hyper_high_and_very_high<-merge(prop_eligible_hyper_high_and_very_high,order , by.x = "study_id", by.y = "study_id")

prop_eligible_hyper_high_and_very_high$sex<-ifelse(prop_eligible_hyper_high_and_very_high$sex == 1, "Men", 
                              ifelse(prop_eligible_hyper_high_and_very_high$sex == 2, "Women",NA ))

pdf(paste0("~/Desktop/Artículos/CVD age/Figures/Fig4_Eligibility_drug_hyper_by_country", Sys.Date(), ".pdf"),
    width = 10, 
    height = 11)
ggplot(prop_eligible_hyper_high_and_very_high[which(prop_eligible_hyper_high_and_very_high$excess_heart_age==1),],
       aes(fill = eligible,
         y = prop_eligible_hyper, 
           x = reorder(country, desc(order)))) + 
  geom_bar(position = "fill", stat = "identity") +
  coord_flip() +
  theme_light() +
  facet_grid(region ~ sex,  
             scales = "free_y",
             space = "free_y") + 
 scale_fill_manual("", values = c( "green","red")) +
  scale_y_continuous(labels = scales::percent_format(accuracy = 1)) + 
  labs(x = "", 
       y = "") 
dev.off()


A <- lapply(df, results_svy_eligible_hyper_VH)
A <- do.call(rbind, A)
A <- tibble::rownames_to_column(A, var = "study_id")
A$study_id<-sub("\\..*", "", A$study_id)
names(A)[4]<-"prop_eligible_hyper"
prop_eligible_hyper_very_high<-A
prop_eligible_hyper_very_high$eligible <-"Eligible"
rm(A)

A <- lapply(df, results_svy_not_eligible_hyper_VH)
A <- do.call(rbind, A)
A <- tibble::rownames_to_column(A, var = "study_id")
A$study_id<-sub("\\..*", "", A$study_id)
names(A)[4]<-"prop_eligible_hyper"
prop_not_eligible_hyper_very_high<-A
prop_not_eligible_hyper_very_high$eligible <-"Not eligible"

rm(A)
prop_eligible_hyper_very_high<-rbind(prop_eligible_hyper_very_high, prop_not_eligible_hyper_very_high)

#
prop_eligible_hyper_very_high<-merge(prop_eligible_hyper_very_high, regions, by.x = "study_id", by.y = "study_id")
order<-prop_eligible_hyper_very_high[which(prop_eligible_hyper_very_high$pha_category == 4 & 
                                             prop_eligible_hyper_very_high$sex == 1 &
                                             prop_eligible_hyper_very_high$eligible == "Eligible"), 1:4]
order<-order[, -c(2:3)]
names(order)[2]<-"order"

prop_eligible_hyper_very_high<-merge(prop_eligible_hyper_very_high,order , by.x = "study_id", by.y = "study_id")

prop_eligible_hyper_very_high$sex<-ifelse(prop_eligible_hyper_very_high$sex == 1, "Men", 
                                                   ifelse(prop_eligible_hyper_very_high$sex == 2, "Women",NA ))

pdf(paste0("~/Desktop/Artículos/CVD age/Supplementary materials/Eligibility_drug_hyper_veryhigh_by_country", Sys.Date(), ".pdf"),
    width = 10, 
    height = 10)
ggplot(prop_eligible_hyper_very_high[which(prop_eligible_hyper_very_high$pha_category == 4),],
       aes(fill = eligible,
           y = prop_eligible_hyper, 
           x = reorder(country, desc(order)))) + 
  geom_bar(position = "fill", stat = "identity") +
  coord_flip() +
  theme_light() +
  facet_grid(region ~ sex,  
             scales = "free_y",
             space = "free_y") + 
  scale_fill_manual("", values = c( "green","red")) +
  scale_y_continuous(labels = scales::percent_format(accuracy = 1)) + 
  labs(x = "", 
       y = "") 
dev.off()


#
A <- lapply(df, results_svy_eligible_hyper_VH_10)
A <- do.call(rbind, A)
A <- tibble::rownames_to_column(A, var = "study_id")
A$study_id<-sub("\\..*", "", A$study_id)
names(A)[4]<-"prop_eligible_hyper"
prop_eligible_hyper_very_high_10<-A
prop_eligible_hyper_very_high_10$eligible <-"Eligible"
rm(A)

A <- lapply(df, results_svy_not_eligible_hyper_VH_10)
A <- do.call(rbind, A)
A <- tibble::rownames_to_column(A, var = "study_id")
A$study_id<-sub("\\..*", "", A$study_id)
names(A)[4]<-"prop_eligible_hyper"
prop_not_eligible_hyper_very_high_10<-A
prop_not_eligible_hyper_very_high_10$eligible <-"Not eligible"

rm(A)
prop_eligible_hyper_very_high_10<-rbind(prop_eligible_hyper_very_high_10, prop_not_eligible_hyper_very_high_10)

#
prop_eligible_hyper_very_high_10<-merge(prop_eligible_hyper_very_high_10, regions, by.x = "study_id", by.y = "study_id")
order<-prop_eligible_hyper_very_high_10[which(prop_eligible_hyper_very_high_10$excess_10_heart_age == 1 & 
                                                prop_eligible_hyper_very_high_10$sex == 1 &
                                                prop_eligible_hyper_very_high_10$eligible == "Eligible"), 1:4]
order<-order[, -c(2:3)]
names(order)[2]<-"order"

prop_eligible_hyper_very_high_10<-merge(prop_eligible_hyper_very_high_10,order , by.x = "study_id", by.y = "study_id")

prop_eligible_hyper_very_high_10$sex<-ifelse(prop_eligible_hyper_very_high_10$sex == 1, "Men", 
                                          ifelse(prop_eligible_hyper_very_high_10$sex == 2, "Women",NA ))

pdf(paste0("~/Desktop/Artículos/CVD age/Supplementary materials/Eligibility_drug_hyper_veryhigh10_by_country", Sys.Date(), ".pdf"),
    width = 10, 
    height = 10)
ggplot(prop_eligible_hyper_very_high_10[which(prop_eligible_hyper_very_high_10$excess_10_heart_age == 1),],
       aes(fill = eligible,
           y = prop_eligible_hyper, 
           x = reorder(country, desc(order)))) + 
  geom_bar(position = "fill", stat = "identity") +
  coord_flip() +
  theme_light() +
  facet_grid(region ~ sex,  
             scales = "free_y",
             space = "free_y") + 
  scale_fill_manual("", values = c( "green","red")) +
  scale_y_continuous(labels = scales::percent_format(accuracy = 1)) + 
  labs(x = "", 
       y = "") 
dev.off()


#
A <- lapply(df, results_svy_eligible_hyper_VH_20)
A <- do.call(rbind, A)
A <- tibble::rownames_to_column(A, var = "study_id")
A$study_id<-sub("\\..*", "", A$study_id)
names(A)[4]<-"prop_eligible_hyper"
prop_eligible_hyper_very_high_20<-A
prop_eligible_hyper_very_high_20$eligible <-"Eligible"
rm(A)

A <- lapply(df, results_svy_not_eligible_hyper_VH_20)
A <- do.call(rbind, A)
A <- tibble::rownames_to_column(A, var = "study_id")
A$study_id<-sub("\\..*", "", A$study_id)
names(A)[4]<-"prop_eligible_hyper"
prop_not_eligible_hyper_very_high_20<-A
prop_not_eligible_hyper_very_high_20$eligible <-"Not eligible"

rm(A)
prop_eligible_hyper_very_high_20<-rbind(prop_eligible_hyper_very_high_20, prop_not_eligible_hyper_very_high_20)

#
prop_eligible_hyper_very_high_20<-merge(prop_eligible_hyper_very_high_20, regions, by.x = "study_id", by.y = "study_id")
order<-prop_eligible_hyper_very_high_20[which(prop_eligible_hyper_very_high_20$excess_20_heart_age == 1 & 
                                                prop_eligible_hyper_very_high_20$sex == 1 &
                                                prop_eligible_hyper_very_high_20$eligible == "Eligible"), 1:4]
order<-order[, -c(2:3)]
names(order)[2]<-"order"

prop_eligible_hyper_very_high_20<-merge(prop_eligible_hyper_very_high_20,order , by.x = "study_id", by.y = "study_id")

prop_eligible_hyper_very_high_20$sex<-ifelse(prop_eligible_hyper_very_high_20$sex == 1, "Men", 
                                             ifelse(prop_eligible_hyper_very_high_20$sex == 2, "Women",NA ))

pdf(paste0("~/Desktop/Artículos/CVD age/Supplementary materials/Eligibility_drug_hyper_veryhigh20_by_country", Sys.Date(), ".pdf"),
    width = 10, 
    height = 10)
ggplot(prop_eligible_hyper_very_high_20[which(prop_eligible_hyper_very_high_20$excess_20_heart_age == 1),],
       aes(fill = eligible,
           y = prop_eligible_hyper, 
           x = reorder(country, desc(order)))) + 
  geom_bar(position = "fill", stat = "identity") +
  coord_flip() +
  theme_light() +
  facet_grid(region ~ sex,  
             scales = "free_y",
             space = "free_y") + 
  scale_fill_manual("", values = c( "green","red")) +
  scale_y_continuous(labels = scales::percent_format(accuracy = 1)) + 
  labs(x = "", 
       y = "") 
dev.off()

#Distribution of eligibility across PHA gap categories
A <- lapply(df, results_svy_PHA_among_eligible)
A <- do.call(rbind, A)
A <- tibble::rownames_to_column(A, var = "study_id")
A$study_id<-sub("\\..*", "", A$study_id)
names(A)[4]<-"prop_in_PHA_cat"
prop_veryhighPHA_in_eligible<-A[A$eligible_hyper ==1,]

rm(A)

    ##Descriptive text for eligibility for antihypertensive treatment
x<-prop_eligible_hyper_high_and_very_high[which(
  prop_eligible_hyper_high_and_very_high$excess_heart_age==1 & 
    prop_eligible_hyper_high_and_very_high$eligible == "Eligible" & 
    prop_eligible_hyper_high_and_very_high$sex == "Men"), c(1,3:4, 8,10)]

x<-prop_eligible_hyper_high_and_very_high[which(
  prop_eligible_hyper_high_and_very_high$excess_heart_age==1 & 
    prop_eligible_hyper_high_and_very_high$eligible == "Eligible" & 
    prop_eligible_hyper_high_and_very_high$sex == "Women"), c(1,3:4,8, 10)]


x<-prop_eligible_hyper_very_high_20[which(
  prop_eligible_hyper_very_high_20$excess_20_heart_age==1 & 
    prop_eligible_hyper_very_high_20$eligible == "Eligible" & 
    prop_eligible_hyper_very_high_20$sex == "Men"), c(1,3:4, 8,10)]

x<-prop_eligible_hyper_very_high_20[which(
  prop_eligible_hyper_very_high_20$excess_20_heart_age==1 & 
    prop_eligible_hyper_very_high_20$eligible == "Eligible" & 
    prop_eligible_hyper_very_high_20$sex == "Women"), c(1,3:4,8, 10)]


################################################################################################             
################################################################################################            

### Eligibility for statin drugs based on risk approach (WHO PEN)
#In people with excess PHA (>=1 years, i.e., includes high and very high)
#Eligible
A <- lapply(df, results_svy_eligible_lipid_H_VH)
A <- do.call(rbind, A)
A <- tibble::rownames_to_column(A, var = "study_id")
A$study_id<-sub("\\..*", "", A$study_id)
names(A)[4]<-"prop_eligible_lipid"
prop_eligible_lipid_high_and_very_high<-A
prop_eligible_lipid_high_and_very_high$eligible <-"Eligible"
rm(A)

#Among those without PHA excess, how many are eligible for antihypertensive therapy?
View(prop_eligible_lipid_high_and_very_high[which(prop_eligible_lipid_high_and_very_high$excess_heart_age==0),])

#Not eligible
A <- lapply(df, results_svy_not_eligible_lipid_H_VH)
A <- do.call(rbind, A)
A <- tibble::rownames_to_column(A, var = "study_id")
A$study_id<-sub("\\..*", "", A$study_id)
names(A)[4]<-"prop_eligible_lipid"
prop_not_eligible_lipid_high_and_very_high<-A
prop_not_eligible_lipid_high_and_very_high$eligible <-"Not eligible"

rm(A)
prop_eligible_lipid_high_and_very_high<-rbind(prop_eligible_lipid_high_and_very_high,prop_not_eligible_lipid_high_and_very_high )

#
prop_eligible_lipid_high_and_very_high<-merge(prop_eligible_lipid_high_and_very_high, regions, by.x = "study_id", by.y = "study_id")
order<-prop_eligible_lipid_high_and_very_high[which(prop_eligible_lipid_high_and_very_high$excess_heart_age == 1 & 
                                                      prop_eligible_lipid_high_and_very_high$sex == 1 &
                                                      prop_eligible_lipid_high_and_very_high$eligible == "Eligible"), 1:4]
order<-order[, -c(2:3)]
names(order)[2]<-"order"

prop_eligible_lipid_high_and_very_high<-merge(prop_eligible_lipid_high_and_very_high,order , by.x = "study_id", by.y = "study_id")

prop_eligible_lipid_high_and_very_high$sex<-ifelse(prop_eligible_lipid_high_and_very_high$sex == 1, "Men", 
                                                   ifelse(prop_eligible_lipid_high_and_very_high$sex == 2, "Women",NA ))

pdf(paste0("~/Desktop/Artículos/CVD age/04.Figures/Fig5_Eligibility_drug_lipid_by_country", Sys.Date(), ".pdf"),
    width = 10, 
    height = 11)
ggplot(prop_eligible_lipid_high_and_very_high[which(prop_eligible_lipid_high_and_very_high$excess_heart_age==1),],
       aes(fill = eligible,
           y = prop_eligible_lipid, 
           x = reorder(country, desc(order)))) + 
  geom_bar(position = "fill", stat = "identity") +
  coord_flip() +
  theme_light() +
  facet_grid(region ~ sex,  
             scales = "free_y",
             space = "free_y") + 
  scale_fill_manual("", values = c( "green","red")) +
  scale_y_continuous(labels = scales::percent_format(accuracy = 1)) + 
  labs(x = "", 
       y = "") 
dev.off()


A <- lapply(df, results_svy_eligible_lipid_VH)
A <- do.call(rbind, A)
A <- tibble::rownames_to_column(A, var = "study_id")
A$study_id<-sub("\\..*", "", A$study_id)
names(A)[4]<-"prop_eligible_lipid"
prop_eligible_lipid_very_high<-A
prop_eligible_lipid_very_high$eligible <-"Eligible"
rm(A)

A <- lapply(df, results_svy_not_eligible_lipid_VH)
A <- do.call(rbind, A)
A <- tibble::rownames_to_column(A, var = "study_id")
A$study_id<-sub("\\..*", "", A$study_id)
names(A)[4]<-"prop_eligible_lipid"
prop_not_eligible_lipid_very_high<-A
prop_not_eligible_lipid_very_high$eligible <-"Not eligible"

rm(A)
prop_eligible_lipid_very_high<-rbind(prop_eligible_lipid_very_high, prop_not_eligible_lipid_very_high)

#
prop_eligible_lipid_very_high<-merge(prop_eligible_lipid_very_high, regions, by.x = "study_id", by.y = "study_id")
order<-prop_eligible_lipid_very_high[which(prop_eligible_lipid_very_high$pha_category == 4 & 
                                             prop_eligible_lipid_very_high$sex == 1 &
                                             prop_eligible_lipid_very_high$eligible == "Eligible"), 1:4]
order<-order[, -c(2:3)]
names(order)[2]<-"order"

prop_eligible_lipid_very_high<-merge(prop_eligible_lipid_very_high,order , by.x = "study_id", by.y = "study_id")

prop_eligible_lipid_very_high$sex<-ifelse(prop_eligible_lipid_very_high$sex == 1, "Men", 
                                          ifelse(prop_eligible_lipid_very_high$sex == 2, "Women",NA ))

pdf(paste0("~/Desktop/Artículos/CVD age/05.Supplementary materials/Eligibility_drug_lipid_veryhigh_by_country", Sys.Date(), ".pdf"),
    width = 10, 
    height = 10)
ggplot(prop_eligible_lipid_very_high[which(prop_eligible_lipid_very_high$pha_category == 4),],
       aes(fill = eligible,
           y = prop_eligible_lipid, 
           x = reorder(country, desc(order)))) + 
  geom_bar(position = "fill", stat = "identity") +
  coord_flip() +
  theme_light() +
  facet_grid(region ~ sex,  
             scales = "free_y",
             space = "free_y") + 
  scale_fill_manual("", values = c( "green","red")) +
  scale_y_continuous(labels = scales::percent_format(accuracy = 1)) + 
  labs(x = "", 
       y = "") 
dev.off()


#
A <- lapply(df, results_svy_eligible_lipid_VH_10)
A <- do.call(rbind, A)
A <- tibble::rownames_to_column(A, var = "study_id")
A$study_id<-sub("\\..*", "", A$study_id)
names(A)[4]<-"prop_eligible_lipid"
prop_eligible_lipid_very_high_10<-A
prop_eligible_lipid_very_high_10$eligible <-"Eligible"
rm(A)

A <- lapply(df, results_svy_not_eligible_lipid_VH_10)
A <- do.call(rbind, A)
A <- tibble::rownames_to_column(A, var = "study_id")
A$study_id<-sub("\\..*", "", A$study_id)
names(A)[4]<-"prop_eligible_lipid"
prop_not_eligible_lipid_very_high_10<-A
prop_not_eligible_lipid_very_high_10$eligible <-"Not eligible"

rm(A)
prop_eligible_lipid_very_high_10<-rbind(prop_eligible_lipid_very_high_10, prop_not_eligible_lipid_very_high_10)

#
prop_eligible_lipid_very_high_10<-merge(prop_eligible_lipid_very_high_10, regions, by.x = "study_id", by.y = "study_id")
order<-prop_eligible_lipid_very_high_10[which(prop_eligible_lipid_very_high_10$excess_10_heart_age == 1 & 
                                                prop_eligible_lipid_very_high_10$sex == 1 &
                                                prop_eligible_lipid_very_high_10$eligible == "Eligible"), 1:4]
order<-order[, -c(2:3)]
names(order)[2]<-"order"

prop_eligible_lipid_very_high_10<-merge(prop_eligible_lipid_very_high_10,order , by.x = "study_id", by.y = "study_id")

prop_eligible_lipid_very_high_10$sex<-ifelse(prop_eligible_lipid_very_high_10$sex == 1, "Men", 
                                             ifelse(prop_eligible_lipid_very_high_10$sex == 2, "Women",NA ))

pdf(paste0("~/Desktop/Artículos/CVD age/05.Supplementary materials/Eligibility_drug_lipid_veryhigh10_by_country", Sys.Date(), ".pdf"),
    width = 10, 
    height = 10)
ggplot(prop_eligible_lipid_very_high_10[which(prop_eligible_lipid_very_high_10$excess_10_heart_age == 1),],
       aes(fill = eligible,
           y = prop_eligible_lipid, 
           x = reorder(country, desc(order)))) + 
  geom_bar(position = "fill", stat = "identity") +
  coord_flip() +
  theme_light() +
  facet_grid(region ~ sex,  
             scales = "free_y",
             space = "free_y") + 
  scale_fill_manual("", values = c( "green","red")) +
  scale_y_continuous(labels = scales::percent_format(accuracy = 1)) + 
  labs(x = "", 
       y = "") 
dev.off()


#
A <- lapply(df, results_svy_eligible_lipid_VH_20)
A <- do.call(rbind, A)
A <- tibble::rownames_to_column(A, var = "study_id")
A$study_id<-sub("\\..*", "", A$study_id)
names(A)[4]<-"prop_eligible_lipid"
prop_eligible_lipid_very_high_20<-A
prop_eligible_lipid_very_high_20$eligible <-"Eligible"
rm(A)

A <- lapply(df, results_svy_not_eligible_lipid_VH_20)
A <- do.call(rbind, A)
A <- tibble::rownames_to_column(A, var = "study_id")
A$study_id<-sub("\\..*", "", A$study_id)
names(A)[4]<-"prop_eligible_lipid"
prop_not_eligible_lipid_very_high_20<-A
prop_not_eligible_lipid_very_high_20$eligible <-"Not eligible"

rm(A)
prop_eligible_lipid_very_high_20<-rbind(prop_eligible_lipid_very_high_20, prop_not_eligible_lipid_very_high_20)

#
prop_eligible_lipid_very_high_20<-merge(prop_eligible_lipid_very_high_20, regions, by.x = "study_id", by.y = "study_id")
order<-prop_eligible_lipid_very_high_20[which(prop_eligible_lipid_very_high_20$excess_20_heart_age == 1 & 
                                                prop_eligible_lipid_very_high_20$sex == 1 &
                                                prop_eligible_lipid_very_high_20$eligible == "Eligible"), 1:4]
order<-order[, -c(2:3)]
names(order)[2]<-"order"

prop_eligible_lipid_very_high_20<-merge(prop_eligible_lipid_very_high_20,order , by.x = "study_id", by.y = "study_id")

prop_eligible_lipid_very_high_20$sex<-ifelse(prop_eligible_lipid_very_high_20$sex == 1, "Men", 
                                             ifelse(prop_eligible_lipid_very_high_20$sex == 2, "Women",NA ))

pdf(paste0("~/Desktop/Artículos/CVD age/05.Supplementary materials/Eligibility_drug_lipid_veryhigh20_by_country", Sys.Date(), ".pdf"),
    width = 10, 
    height = 10)
ggplot(prop_eligible_lipid_very_high_20[which(prop_eligible_lipid_very_high_20$excess_20_heart_age == 1),],
       aes(fill = eligible,
           y = prop_eligible_lipid, 
           x = reorder(country, desc(order)))) + 
  geom_bar(position = "fill", stat = "identity") +
  coord_flip() +
  theme_light() +
  facet_grid(region ~ sex,  
             scales = "free_y",
             space = "free_y") + 
  scale_fill_manual("", values = c( "green","red")) +
  scale_y_continuous(labels = scales::percent_format(accuracy = 1)) + 
  labs(x = "", 
       y = "") 
dev.off()

##Descriptive text for eligibility for lipid treatment
#Eligible men, excess pha
x<-prop_eligible_lipid_high_and_very_high[which(
  prop_eligible_lipid_high_and_very_high$excess_heart_age==1 & 
    prop_eligible_lipid_high_and_very_high$eligible == "Eligible" & 
    prop_eligible_lipid_high_and_very_high$sex == "Men"), c(1,3:4, 8,10)]
#Eligible women, excess pha
x<-prop_eligible_lipid_high_and_very_high[which(
  prop_eligible_lipid_high_and_very_high$excess_heart_age==1 & 
    prop_eligible_lipid_high_and_very_high$eligible == "Eligible" & 
    prop_eligible_lipid_high_and_very_high$sex == "Women"), c(1,3:4,8, 10)]


x<-prop_eligible_lipid_very_high_20[which(
  prop_eligible_lipid_very_high_20$excess_20_heart_age==1 & 
    prop_eligible_lipid_very_high_20$eligible == "Eligible" & 
    prop_eligible_lipid_very_high_20$sex == "Men"), c(1,3:4, 8,10)]

x<-prop_eligible_lipid_very_high_20[which(
  prop_eligible_lipid_very_high_20$excess_20_heart_age==1 & 
    prop_eligible_lipid_very_high_20$eligible == "Eligible" & 
    prop_eligible_lipid_very_high_20$sex == "Women"), c(1,3:4,8, 10)]


################################################################################################             
################################################################################################ 

### 4.  Model: GLM
data_glm<-pooleddata_risk

  #Categorizing variables
data_glm$pha_category <- as.factor(data_glm$pha_category)
attr(data_glm$pha_category, 'levels') <- c("Low predicted\nheart age",
                                       "Similar predicted\nheart age",
                                       "High predicted\nheart age",
                                       "Very high predicted\nheart age")

data_glm$pha_category<-ifelse(data_glm$pha_category == "Very high predicted\nheart age" |
                                data_glm$pha_category == "High predicted\nheart age", 1,
                                       ifelse(data_glm$pha_category == "Similar predicted\nheart age" |
                                         data_glm$pha_category == "Low predicted\nheart age" , 0,
                                       NA))
table(data_glm$pha_category, useNA= c("always"))

data_glm$level_education<-ifelse(data_glm$level_education =="None", 1,
                                 ifelse(data_glm$level_education =="Some Primary/Primary",2,
                                        ifelse(data_glm$level_education =="Secondary/High",3,
                                               ifelse(data_glm$level_education =="University+",4, 
                                                      ifelse(data_glm$level_education =="NA",NA, data_glm$level_education)))))

data_glm <- data_glm[which(!is.na(data_glm$level_education)),]
data_glm$level_education<-as.factor(data_glm$level_education)
attr(data_glm$level_education, 'levels') <- c("None", 
                                      "Some Primary/Primary",
                                      "Secondary/High", 
                                      "University+")

data_glm$abdominal_ob<-ifelse((data_glm$waist >= 102 & data_glm$gender == "M") | (data_glm$waist >= 88 & data_glm$gender == "F"), 1 ,
                              ifelse((data_glm$waist < 102 & data_glm$gender == "M") | (data_glm$waist < 88 & data_glm$gender == "F"), 0, NA))
table(data_glm$abdominal_ob, useNA = c("always"))

data_glm$high_chol<-ifelse(data_glm$total_cholesterol >= 200 , 1 ,
                              ifelse(data_glm$total_cholesterol < 200, 0, NA))
table(data_glm$high_chol, useNA = c("always"))

data_glm$smoking<-ifelse(data_glm$smoking == TRUE , 1 ,
                           ifelse(data_glm$smoking == FALSE, 0, NA))
table(data_glm$smoking, useNA = c("always"))

data_glm$diabetes<-ifelse(data_glm$diabetes == TRUE , 1 ,
                         ifelse(data_glm$diabetes == FALSE, 0, NA))
table(data_glm$diabetes, useNA = c("always"))

table(data_glm$marital_status)
data_glm$marital_status<-ifelse(data_glm$marital_status =="Never married", 1,
                                 ifelse(data_glm$marital_status =="Currently married" | data_glm$marital_status =="Cohabitating" ,2,
                                               ifelse(data_glm$marital_status =="Divorced/Separated" | 
                                                        data_glm$marital_status =="Widowed", 3, data_glm$marital_status)))

data_glm <- data_glm[which(!is.na(data_glm$marital_status)),]
data_glm$marital_status<-as.factor(data_glm$marital_status)
attr(data_glm$marital_status, 'levels') <- c("Never married", 
                                              "Currently married/cohabitating",
                                              "Divorced/Separated/Widowed")


table(data_glm$work_status)
data_glm$work_status<-ifelse(data_glm$work_status =="Currently unemployed", 1,
                                ifelse(data_glm$work_status =="Currently employed and paid",2,
                                       ifelse(data_glm$work_status =="Currently employed but not paid",3,
                                              ifelse(data_glm$work_status =="Homemaker",4, 
                                                     ifelse(data_glm$work_status =="Student",5, data_glm$work_status)))))

data_glm <- data_glm[which(!is.na(data_glm$work_status)),]
data_glm$work_status<-as.factor(data_glm$work_status)
attr(data_glm$work_status, 'levels') <- c("Currently unemployed", 
                                             "Currently employed and paid",
                                             "Currently employed but not paid", 
                                             "Homemaker", "Student")


################################################################################
 #Run the model for PHA
tmp1 <- glmer(pha_category ~ #gender + age_group +   #age_group
                level_education+ abdominal_ob+  high_chol+ marital_status + work_status+smoking+diabetes+
                (1|region/country),
              data = data_glm, 
              family = "binomial")   #family = poisson(link = "log")

tmp2<-summ(
  tmp1,
  exp = TRUE,
  confint = TRUE, 
  re.variance = 'var', 
  digits = 5
) 

  #Put the model as a dataframe
model_df<-data.frame(tmp2$coeftable)
rownames(model_df)<-c("Intercept", #"Men (Referent: Women)","35-39 years", "40-44 years", 
                         #"45-49 years","50-54 years", "55-59 years","60-64 years", "65-69 years", 
                        # "70-74 years",
                      "Some primary/primary", "Secondary/high", "University", "Abdominal obesity (Referent: Normal)", 
                         "High cholesterol (Referent: Normal)", "Married/cohabiting", "Divorced/Separated/Widowed", "Employed and paid", "Employed but not paid", "Homemaker", "Student","Smoker (Referent: Non-smoker)", "With diabetes, (Referent: Not with diabetes)")
model_df <- tibble::rownames_to_column(model_df, "Variable")
model_df$p<- scales::pvalue(model_df$p,
               accuracy = 0.05, # Number to round to
               decimal.mark = ".") # The character to be used to indicate the numeric decimal point
model_df[,2:5]<-round(model_df[,2:5], 2)        
model_df$z.val.<-NULL

model_df$exp.Est..<-paste0(model_df$exp.Est., " (", model_df$X2.5., "-", model_df$X97.5., ")")
model_df[, 3:4]<-NULL
model_df<-model_df[-1, ]
names(model_df)[2:3]<-c("OR (95% CI)", "p value")

write.csv(model_df, paste0("~/Desktop/Artículos/CVD age/04.Figures/Predictors_high_PHA_", 
              Sys.Date(),
              ".csv"), row.names = F)

################################################################################

#Run the model for eligibility antihypertensive
data_glm_eligibility<-data_glm
data_glm_eligibility<-filter(data_glm_eligibility, pha_category==1)
tmp1 <- glmer(eligible_hyper ~ #gender + age_group +   #age_group
                level_education+ abdominal_ob+  high_chol+ marital_status + work_status+ +smoking+diabetes+
                (1|region/country),
              data = data_glm_eligibility, 
              family = "binomial")   #family = poisson(link = "log")

tmp2<-summ(
  tmp1,
  exp = TRUE,
  confint = TRUE, 
  re.variance = 'var', 
  digits = 5
) 

#Put the model as a dataframe
model_df<-data.frame(tmp2$coeftable)
rownames(model_df)<-c("Intercept", #"Men (Referent: Women)","35-39 years", "40-44 years", 
                     # "45-49 years","50-54 years", "55-59 years","60-64 years", "65-69 years", 
                     # "70-74 years", 
                     "Some primary/primary", "Secondary/high", "University", "Abdominal obesity (Referent: Normal)", 
                      "High cholesterol (Referent: Normal)", "Married/cohabiting", "Divorced/Separated/Widowed", "Employed and paid", "Employed but not paid", "Homemaker", "Student","Smoker (Referent: Non-smoker)", "With diabetes, (Referent: Not with diabetes)")
model_df <- tibble::rownames_to_column(model_df, "Variable")
model_df$p<- scales::pvalue(model_df$p,
                            accuracy = 0.05, # Number to round to
                            decimal.mark = ".") # The character to be used to indicate the numeric decimal point
model_df[,2:5]<-round(model_df[,2:5], 2)        
model_df$z.val.<-NULL

model_df$exp.Est..<-paste0(model_df$exp.Est., " (", model_df$X2.5., "-", model_df$X97.5., ")")
model_df[, 3:4]<-NULL
model_df<-model_df[-1, ]
names(model_df)[2:3]<-c("OR (95% CI)", "p value")

write.csv(model_df, paste0("~/Desktop/Artículos/CVD age/04.Figures/Predictors_eligibility_hyper_", 
                           Sys.Date(),
                           ".csv"), row.names = F)


#Run the model for eligibility lipids
data_glm_eligibility<-data_glm
data_glm_eligibility<-filter(data_glm_eligibility, pha_category==1)
tmp1 <- glmer(eligible_lipid ~ #gender + age_group +   #age_group
                level_education+ abdominal_ob+  high_chol+ marital_status + work_status+ +smoking + #+diabetes+
                (1|region/country),
              data = data_glm_eligibility, 
              family = "binomial")   #family = poisson(link = "log")

tmp2<-summ(
  tmp1,
  exp = TRUE,
  confint = TRUE, 
  re.variance = 'var', 
  digits = 5
) 

#Put the model as a dataframe
model_df<-data.frame(tmp2$coeftable)
rownames(model_df)<-c("Intercept", #"Men (Referent: Women)","35-39 years", "40-44 years", 
                      # "45-49 years","50-54 years", "55-59 years","60-64 years", "65-69 years", 
                      # "70-74 years", 
                      "Some primary/primary", "Secondary/high", "University", "Abdominal obesity (Referent: Normal)", 
                      "High cholesterol (Referent: Normal)", "Married/cohabiting", "Divorced/Separated/Widowed", "Employed and paid", "Employed but not paid", "Homemaker", "Student","Smoker (Referent: Non-smoker)", "With diabetes, (Referent: Not with diabetes)")
model_df <- tibble::rownames_to_column(model_df, "Variable")
model_df$p<- scales::pvalue(model_df$p,
                            accuracy = 0.05, # Number to round to
                            decimal.mark = ".") # The character to be used to indicate the numeric decimal point
model_df[,2:5]<-round(model_df[,2:5], 2)        
model_df$z.val.<-NULL

model_df$exp.Est..<-paste0(model_df$exp.Est., " (", model_df$X2.5., "-", model_df$X97.5., ")")
model_df[, 3:4]<-NULL
model_df<-model_df[-1, ]
names(model_df)[2:3]<-c("OR (95% CI)", "p value")

write.csv(model_df, paste0("~/Desktop/Artículos/CVD age/04.Figures/Predictors_eligibility_lipid_", 
                           Sys.Date(),
                           ".csv"), row.names = F)


 ################################################################################################             
################################################################################################            


## 5. Tables

  # Table 1: Weighted distribution of variables by svy
# Loading functions
source("~/Desktop/Artículos/CVD age/02.Scripts/Functions 20220415.R")
df_list <- lapply(df, grouping_svy)
# 4. Apply functions
sample   <- lapply(df_list, n_sample) # for supplementary tables
sbp <- lapply(df_list, supp_svy_means, var = "SBP") 
bmi <- lapply(df_list, supp_svy_means, var = "bmi")
age <- lapply(df_list, supp_svy_means, var = "AGE") 
proportion_men<- lapply(df_list, supp_svy_props, var = "SEX") 
smoker<- lapply(df_list, supp_svy_props, var = "smoker") 
drug_hyper<- lapply(df_list, supp_svy_props, var = "drug_hyper") 
diabetes<- lapply(df_list, supp_svy_props, var = "diabetes") 
data<-data.table(data)
other<-pooleddata[, list(region=first(region)),
            by=list(country,study_id, data_year)] 
      
sbp_ci<-lapply(sbp, confint)
age_ci<-lapply(age, confint)
bmi_ci<-lapply(bmi, confint)

sbp <- lapply(sbp, ftable)
age <- lapply(age, ftable)
bmi <- lapply(bmi, ftable)

sbp_ci <- lapply(sbp_ci, ftable)
age_ci <- lapply(age_ci, ftable)
bmi_ci <- lapply(bmi_ci, ftable)


sample <- as.data.frame(do.call(rbind, sample))
sbp <- as.data.frame(do.call(rbind, sbp))
sbp_ci <- as.data.frame(do.call(rbind, sbp_ci))
age <- as.data.frame(do.call(rbind, age))
age_ci <- as.data.frame(do.call(rbind,age_ci))
proportion_men <- as.data.frame(do.call(rbind, proportion_men))
smoker <- as.data.frame(do.call(rbind, smoker))
bmi <- as.data.frame(do.call(rbind, bmi))
bmi_ci <- as.data.frame(do.call(rbind, bmi_ci))
drug_hyper <- as.data.frame(do.call(rbind, drug_hyper))
diabetes <- as.data.frame(do.call(rbind, diabetes))

sup <- cbind(c(unique(data$study_id)), sample, proportion_men,sbp[,1], sbp_ci, age[,1],age_ci, bmi[,1], bmi_ci,
             smoker[,2:4], drug_hyper[,2:4], diabetes[,2:4])
names(sup) <- c("study_id", "sample", "proportion_men", "sbp", "sbp_lower", "sbp_upper", "age", "age_lower", "age_upper", "bmi", "bmi_lower", "bmi_upper",
                "smoker", "smoker_lower", "smoker_upper", "drug_hyper","drug_lower", "drug_upper", "diabetes",
                "diabetes_lower", "diabetes_upper", "risk_5", "risk_5_lower", "risk_5_upper",
                "risk_5_10", "risk_5_10_lower", "risk_5_10_upper","risk_10_20", "risk_10_20_lower", "risk_10_20_upper",
                "risk_20_30", "risk_20_30_lower", "risk_20_30_upper","risk_30", "risk_30_lower", "risk_30_upper")
sup<-merge(other, sup,  by = "study_id")
sup<-select(sup, country, data_year, region, sample, age, age_lower, age_upper, proportion_men, sbp, sbp_lower, sbp_upper,
            bmi, bmi_lower, bmi_upper, smoker, smoker_lower, smoker_upper, drug_hyper,drug_lower,drug_upper, diabetes,
            diabetes_lower,diabetes_upper, risk_5, risk_5_lower, risk_5_upper,
            risk_5_10, risk_5_10_lower, risk_5_10_upper,risk_10_20, risk_10_20_lower, risk_10_20_upper,
            risk_20_30, risk_20_30_lower, risk_20_30_upper,risk_30, risk_30_lower, risk_30_upper)

#Here, describe

sup$age<-paste0(round(sup$age, 0), " (", round(sup$age_lower, 0), "-", round(sup$age_upper, 0), ")")
sup$proportion_men<-round((sup$proportion_men*100), 1)
sup$sbp<-paste0(round(sup$sbp, 1), " (", round(sup$sbp_lower, 1), "-", round(sup$sbp_upper, 1), ")")
sup$bmi<-paste0(round(sup$bmi, 1), " (", round(sup$bmi_lower, 1), "-", round(sup$bmi_upper, 1), ")")
sup$smoker<-paste0(round(sup$smoker*100, 1), " (", round(sup$smoker_lower*100, 1), "-", round(sup$smoker_upper*100, 1), ")")
sup$drug_hyper<-paste0(round(sup$drug_hyper*100, 1), " (", round(sup$drug_lower*100, 1), "-", round(sup$drug_upper*100, 1), ")")
sup$diabetes<-paste0(round(sup$diabetes*100, 1), " (", round(sup$diabetes_lower*100, 1), "-", round(sup$diabetes_upper*100, 1), ")")
sup$risk_5<-paste0(round(sup$risk_5*100, 1), " (", round(sup$risk_5_lower*100, 1), "-", round(sup$risk_5_upper*100, 1), ")")
sup$risk_5_10<-paste0(round(sup$risk_5_10*100, 1), " (", round(sup$risk_5_10_lower*100, 1), "-", round(sup$risk_5_10_upper*100, 1), ")")
sup$risk_10_20<-paste0(round(sup$risk_10_20*100, 1), " (", round(sup$risk_10_20_lower*100, 1), "-", round(sup$risk_10_20_upper*100, 1), ")")
sup$risk_20_30<-paste0(round(sup$risk_20_30*100, 1), " (", round(sup$risk_20_30_lower*100, 1), "-", round(sup$risk_20_30_upper*100, 1), ")")
sup$risk_30<-paste0(round(sup$risk_30*100, 1), " (", round(sup$risk_30_lower*100, 1), "-", round(sup$risk_30_upper*100, 1), ")")

sup<-select(sup, region, country, data_year,sample, age, proportion_men, sbp,  bmi, smoker, drug_hyper, diabetes,
            risk_5, risk_5_10, risk_10_20,risk_20_30,risk_30)
sup<-arrange(sup, region, country)

names(sup)<-c("Region","Country", "Year",  "Sample size" ,"Age (years; mean and 95% CI)", "Proportion of men (%)",
"SBP (mmHg; mean and 95% CI)", "BMI (kg/m2; mean and 95% CI)", "Proportion (%) of smokers (95% CI)",
"Proportion (%) of people with antihypertensive treatment (95% CI)","Proportion (%) of people with diabetes (95% CI)",
"Proportion (%) of people with <5% CVD risk (95% CI)","Proportion (%) of people with 5-10% CVD risk (95% CI)",
"Proportion (%) of people with 10-20% CVD risk (95% CI)","Proportion (%) of people with 20-30% CVD risk (95% CI)",
"Proportion (%) of people with >30% CVD risk (95% CI)")

write.csv(sup,
          paste0("~/Desktop/Artículos/CVD age/Figures/Weighted_distributiony_by_survey_", Sys.Date(), ".csv"),
          row.names = F)


### Table Supplementary
pooleddata_original<-read.csv("~/Desktop/Artículos/CVD age/01.Data/cleaned_pooleddata_2022-04-30.csv")
table<-read.xlsx("~/Desktop/STEPS National/Sup table 20211119.xlsx")
