# Supplementary material for: Predicted heart age profile across 41 countries: A cross-sectional study of nationally representative surveys in six world regions
Source: eClinicalMedicine. 2022 Oct 1;52:101688. doi: 10.1016/j.eclinm.2022.101688 (PMC9596311; doi:10.1016/j.eclinm.2022.101688)
Supplement: Supplementary file 4 [file mmc4.zip › mmc4.R]

countNA <- function(x)sum(is.na(x))


cleaning_svy <- function(df){
  if (countNA(df$psu) != nrow(df)){
    df <- df[which(!is.na(df$psu)), ]
  } 
  if (countNA(df$stratum) != nrow(df)){
    df <- df[which(!is.na(df$stratum)), ]
  }
  if (countNA(df$wstep2) != nrow(df)){
    df <- df[which(!is.na(df$wstep2)), ]
  }
  return(df)
}


grouping_svy <- function(df){
  df$type <- ifelse(!is.na(df$psu) & !is.na(df$stratum) & !is.na(df$wstep2), 1,  # all three
                    ifelse(is.na(df$psu) & !is.na(df$stratum) & !is.na(df$wstep2), 2,   # stratum & weights
                           ifelse(!is.na(df$psu) & is.na(df$stratum) & !is.na(df$wstep2), 3,   # psu & weights
                                  ifelse(!is.na(df$psu) & !is.na(df$stratum) & is.na(df$wstep2), 4,   # psu & stratum
                                         ifelse(!is.na(df$psu) & is.na(df$stratum) & is.na(df$wstep2), 5,    # psu
                                                ifelse(is.na(df$psu) & !is.na(df$stratum) & is.na(df$wstep2), 6,    # stratum
                                                       ifelse(is.na(df$psu) & is.na(df$stratum) & !is.na(df$wstep2), 7,    # weights
                                                              ifelse(is.na(df$psu) & is.na(df$stratum) & is.na(df$wstep2), 8, NA)))))))) # none
  return(df)
}


results_svy_prev_lowPHA <- function(df){
  options(survey.lonely.psu = "adjust", survey.adjust.domain.lonely = TRUE)
  if (unique(df$type == 1)) {
    dsub <- svydesign(id = ~psu, 
                      strata = ~stratum, 
                      weights = ~wstep2, 
                      data = df, 
                      nest = TRUE) } 
  if (unique(df$type == 2)) {
    dsub <- svydesign(id = ~1, 
                      strata = ~stratum, 
                      weights = ~wstep2, 
                      data = df, 
                      nest = TRUE)} 
  if (unique(df$type == 3)) {
    dsub <- svydesign(id = ~psu, 
                      strata = NULL, 
                      weights = ~wstep2, 
                      data = df, 
                      nest = TRUE)} 
  if (unique(df$type == 4)) {
    dsub <- svydesign(id = ~psu, 
                      strata = ~stratum, 
                      weights = NULL, 
                      data = df, 
                      nest = TRUE)} 
  if (unique(df$type == 5)) {
    dsub <- svydesign(id = ~psu, 
                      strata = NULL, 
                      weights = NULL, 
                      data = df, 
                      nest = TRUE)}
  if (unique(df$type == 6)) {
    dsub <- svydesign(id = ~1, 
                      strata = ~stratum, 
                      weights = NULL, 
                      data = df, 
                      nest = TRUE)}
  if (unique(df$type == 7)) {
    dsub <- svydesign(id = ~1, 
                      strata = NULL, 
                      weights = ~wstep2, 
                      data = df, 
                      nest = TRUE)}
  if (unique(df$type == 8)) {
    dsub <- svydesign(id = ~1, 
                      strata = NULL, 
                      weights = NULL, 
                      data = df, 
                      nest = TRUE)}
  
  
  results_svy_prev_lowPHA <- svyby(~pha_category==1, 
                        by = ~gender, 
                        design = dsub, 
                        FUN = svyciprop, 
                        vartype = c('ci'),
                        na.rm.all = T)
  
  results_svy_prev_lowPHA <- as.data.frame(results_svy_prev_lowPHA)
  
  
  return(results_svy_prev_lowPHA)
}


results_svy_prev_similarPHA <- function(df){
  options(survey.lonely.psu = "adjust", survey.adjust.domain.lonely = TRUE)
  if (unique(df$type == 1)) {
    dsub <- svydesign(id = ~psu, 
                      strata = ~stratum, 
                      weights = ~wstep2, 
                      data = df, 
                      nest = TRUE) } 
  if (unique(df$type == 2)) {
    dsub <- svydesign(id = ~1, 
                      strata = ~stratum, 
                      weights = ~wstep2, 
                      data = df, 
                      nest = TRUE)} 
  if (unique(df$type == 3)) {
    dsub <- svydesign(id = ~psu, 
                      strata = NULL, 
                      weights = ~wstep2, 
                      data = df, 
                      nest = TRUE)} 
  if (unique(df$type == 4)) {
    dsub <- svydesign(id = ~psu, 
                      strata = ~stratum, 
                      weights = NULL, 
                      data = df, 
                      nest = TRUE)} 
  if (unique(df$type == 5)) {
    dsub <- svydesign(id = ~psu, 
                      strata = NULL, 
                      weights = NULL, 
                      data = df, 
                      nest = TRUE)}
  if (unique(df$type == 6)) {
    dsub <- svydesign(id = ~1, 
                      strata = ~stratum, 
                      weights = NULL, 
                      data = df, 
                      nest = TRUE)}
  if (unique(df$type == 7)) {
    dsub <- svydesign(id = ~1, 
                      strata = NULL, 
                      weights = ~wstep2, 
                      data = df, 
                      nest = TRUE)}
  if (unique(df$type == 8)) {
    dsub <- svydesign(id = ~1, 
                      strata = NULL, 
                      weights = NULL, 
                      data = df, 
                      nest = TRUE)}
  
  
  results_svy_prev_similarPHA <- svyby(~pha_category==2, 
                                   by = ~gender, 
                                   design = dsub, 
                                   FUN = svyciprop, 
                                   vartype = c('ci'),
                                   na.rm.all = T)
  
  results_svy_prev_similarPHA <- as.data.frame(results_svy_prev_similarPHA)
  
  
  return(results_svy_prev_similarPHA)
}


results_svy_prev_highPHA <- function(df){
  options(survey.lonely.psu = "adjust", survey.adjust.domain.lonely = TRUE)
  if (unique(df$type == 1)) {
    dsub <- svydesign(id = ~psu, 
                      strata = ~stratum, 
                      weights = ~wstep2, 
                      data = df, 
                      nest = TRUE) } 
  if (unique(df$type == 2)) {
    dsub <- svydesign(id = ~1, 
                      strata = ~stratum, 
                      weights = ~wstep2, 
                      data = df, 
                      nest = TRUE)} 
  if (unique(df$type == 3)) {
    dsub <- svydesign(id = ~psu, 
                      strata = NULL, 
                      weights = ~wstep2, 
                      data = df, 
                      nest = TRUE)} 
  if (unique(df$type == 4)) {
    dsub <- svydesign(id = ~psu, 
                      strata = ~stratum, 
                      weights = NULL, 
                      data = df, 
                      nest = TRUE)} 
  if (unique(df$type == 5)) {
    dsub <- svydesign(id = ~psu, 
                      strata = NULL, 
                      weights = NULL, 
                      data = df, 
                      nest = TRUE)}
  if (unique(df$type == 6)) {
    dsub <- svydesign(id = ~1, 
                      strata = ~stratum, 
                      weights = NULL, 
                      data = df, 
                      nest = TRUE)}
  if (unique(df$type == 7)) {
    dsub <- svydesign(id = ~1, 
                      strata = NULL, 
                      weights = ~wstep2, 
                      data = df, 
                      nest = TRUE)}
  if (unique(df$type == 8)) {
    dsub <- svydesign(id = ~1, 
                      strata = NULL, 
                      weights = NULL, 
                      data = df, 
                      nest = TRUE)}
  
  
  results_svy_prev_highPHA <- svyby(~pha_category==3, 
                                       by = ~gender, 
                                       design = dsub, 
                                       FUN = svyciprop, 
                                       vartype = c('ci'),
                                       na.rm.all = T)
  
  results_svy_prev_highPHA <- as.data.frame(results_svy_prev_highPHA)
  
  
  return(results_svy_prev_highPHA)
}


results_svy_prev_veryhighPHA <- function(df){
  options(survey.lonely.psu = "adjust", survey.adjust.domain.lonely = TRUE)
  if (unique(df$type == 1)) {
    dsub <- svydesign(id = ~psu, 
                      strata = ~stratum, 
                      weights = ~wstep2, 
                      data = df, 
                      nest = TRUE) } 
  if (unique(df$type == 2)) {
    dsub <- svydesign(id = ~1, 
                      strata = ~stratum, 
                      weights = ~wstep2, 
                      data = df, 
                      nest = TRUE)} 
  if (unique(df$type == 3)) {
    dsub <- svydesign(id = ~psu, 
                      strata = NULL, 
                      weights = ~wstep2, 
                      data = df, 
                      nest = TRUE)} 
  if (unique(df$type == 4)) {
    dsub <- svydesign(id = ~psu, 
                      strata = ~stratum, 
                      weights = NULL, 
                      data = df, 
                      nest = TRUE)} 
  if (unique(df$type == 5)) {
    dsub <- svydesign(id = ~psu, 
                      strata = NULL, 
                      weights = NULL, 
                      data = df, 
                      nest = TRUE)}
  if (unique(df$type == 6)) {
    dsub <- svydesign(id = ~1, 
                      strata = ~stratum, 
                      weights = NULL, 
                      data = df, 
                      nest = TRUE)}
  if (unique(df$type == 7)) {
    dsub <- svydesign(id = ~1, 
                      strata = NULL, 
                      weights = ~wstep2, 
                      data = df, 
                      nest = TRUE)}
  if (unique(df$type == 8)) {
    dsub <- svydesign(id = ~1, 
                      strata = NULL, 
                      weights = NULL, 
                      data = df, 
                      nest = TRUE)}
  
  
  results_svy_prev_veryhighPHA <- svyby(~pha_category==4, 
                                    by = ~gender, 
                                    design = dsub, 
                                    FUN = svyciprop, 
                                    vartype = c('ci'),
                                    na.rm.all = T)
  
  results_svy_prev_veryhighPHA <- as.data.frame(results_svy_prev_veryhighPHA)
  
  
  return(results_svy_prev_veryhighPHA)
}

results_svy_prev_veryhighPHA_both_sex <- function(df){
  options(survey.lonely.psu = "adjust", survey.adjust.domain.lonely = TRUE)
  if (unique(df$type == 1)) {
    dsub <- svydesign(id = ~psu, 
                      strata = ~stratum, 
                      weights = ~wstep2, 
                      data = df, 
                      nest = TRUE) } 
  if (unique(df$type == 2)) {
    dsub <- svydesign(id = ~1, 
                      strata = ~stratum, 
                      weights = ~wstep2, 
                      data = df, 
                      nest = TRUE)} 
  if (unique(df$type == 3)) {
    dsub <- svydesign(id = ~psu, 
                      strata = NULL, 
                      weights = ~wstep2, 
                      data = df, 
                      nest = TRUE)} 
  if (unique(df$type == 4)) {
    dsub <- svydesign(id = ~psu, 
                      strata = ~stratum, 
                      weights = NULL, 
                      data = df, 
                      nest = TRUE)} 
  if (unique(df$type == 5)) {
    dsub <- svydesign(id = ~psu, 
                      strata = NULL, 
                      weights = NULL, 
                      data = df, 
                      nest = TRUE)}
  if (unique(df$type == 6)) {
    dsub <- svydesign(id = ~1, 
                      strata = ~stratum, 
                      weights = NULL, 
                      data = df, 
                      nest = TRUE)}
  if (unique(df$type == 7)) {
    dsub <- svydesign(id = ~1, 
                      strata = NULL, 
                      weights = ~wstep2, 
                      data = df, 
                      nest = TRUE)}
  if (unique(df$type == 8)) {
    dsub <- svydesign(id = ~1, 
                      strata = NULL, 
                      weights = NULL, 
                      data = df, 
                      nest = TRUE)}
  
  
  results_svy_prev_veryhighPHA_both_sex <- svyby(~pha_category==4, 
                                        by = 1, 
                                        design = dsub, 
                                        FUN = svyciprop, 
                                        vartype = c('ci'),
                                        na.rm.all = T)
  
  results_svy_prev_veryhighPHA_both_sex <- as.data.frame(results_svy_prev_veryhighPHA_both_sex)
  
  
  return(results_svy_prev_veryhighPHA_both_sex)
}

# Age distribution of very high PHA
results_svy_young_veryhighPHA <- function(df){
  options(survey.lonely.psu = "adjust", survey.adjust.domain.lonely = TRUE)
  if (unique(df$type == 1)) {
    dsub <- svydesign(id = ~psu, 
                      strata = ~stratum, 
                      weights = ~wstep2, 
                      data = df, 
                      nest = TRUE) } 
  if (unique(df$type == 2)) {
    dsub <- svydesign(id = ~1, 
                      strata = ~stratum, 
                      weights = ~wstep2, 
                      data = df, 
                      nest = TRUE)} 
  if (unique(df$type == 3)) {
    dsub <- svydesign(id = ~psu, 
                      strata = NULL, 
                      weights = ~wstep2, 
                      data = df, 
                      nest = TRUE)} 
  if (unique(df$type == 4)) {
    dsub <- svydesign(id = ~psu, 
                      strata = ~stratum, 
                      weights = NULL, 
                      data = df, 
                      nest = TRUE)} 
  if (unique(df$type == 5)) {
    dsub <- svydesign(id = ~psu, 
                      strata = NULL, 
                      weights = NULL, 
                      data = df, 
                      nest = TRUE)}
  if (unique(df$type == 6)) {
    dsub <- svydesign(id = ~1, 
                      strata = ~stratum, 
                      weights = NULL, 
                      data = df, 
                      nest = TRUE)}
  if (unique(df$type == 7)) {
    dsub <- svydesign(id = ~1, 
                      strata = NULL, 
                      weights = ~wstep2, 
                      data = df, 
                      nest = TRUE)}
  if (unique(df$type == 8)) {
    dsub <- svydesign(id = ~1, 
                      strata = NULL, 
                      weights = NULL, 
                      data = df, 
                      nest = TRUE)}
  
  
  results_svy_young_veryhighPHA <- svyby(~broad_age_group == "<50", 
                                        by = ~pha_category, 
                                        design = dsub, 
                                        FUN = svyciprop, 
                                        vartype = c('ci'),
                                        na.rm.all = T)
  
  results_svy_young_veryhighPHA <- as.data.frame(results_svy_young_veryhighPHA)
  
  
  return(results_svy_young_veryhighPHA)
}


## Table description by svy
supp_svy_means <- function(df, var){
  options(survey.lonely.psu = "adjust", survey.adjust.domain.lonely = TRUE)
  if (unique(df$type == 1)) {
    dsub <- svydesign(id = ~psu, 
                      strata = ~stratum, 
                      weights = ~wstep2, 
                      data = df, 
                      nest = TRUE) } 
  if (unique(df$type == 2)) {
    dsub <- svydesign(id = ~1, 
                      strata = ~stratum, 
                      weights = ~wstep2, 
                      data = df, 
                      nest = TRUE)} 
  if (unique(df$type == 3)) {
    dsub <- svydesign(id = ~psu, 
                      strata = NULL, 
                      weights = ~wstep2, 
                      data = df, 
                      nest = TRUE)} 
  if (unique(df$type == 4)) {
    dsub <- svydesign(id = ~psu, 
                      strata = ~stratum, 
                      weights = NULL, 
                      data = df, 
                      nest = TRUE)} 
  if (unique(df$type == 5)) {
    dsub <- svydesign(id = ~psu, 
                      strata = NULL, 
                      weights = NULL, 
                      data = df, 
                      nest = TRUE)}
  if (unique(df$type == 6)) {
    dsub <- svydesign(id = ~1, 
                      strata = ~stratum, 
                      weights = NULL, 
                      data = df, 
                      nest = TRUE)}
  if (unique(df$type == 7)) {
    dsub <- svydesign(id = ~1, 
                      strata = NULL, 
                      weights = ~wstep2, 
                      data = df, 
                      nest = TRUE)}
  if (unique(df$type == 8)) {
    dsub <- svydesign(id = ~1, 
                      strata = NULL, 
                      weights = NULL, 
                      data = df, 
                      nest = TRUE)}
  
  
  if (var == "SBP") {
    tmp <- svymean(~sbp, 
                   design = dsub, 
                   vartype = c("ci"),
                   na.rm.all = T)
  }
  if (var == "DBP") {
    tmp <- svymean(~dbp, 
                   design = dsub, 
                   na.rm.all = T)
  }
  if (var == "weight") {
    tmp <- svymean(~weight, 
                   design = dsub,
                   na.rm.all = T)
  }
  if (var == "height") {
    tmp <- svymean(~height, 
                   design = dsub, 
                   na.rm.all = T)
  }
  if (var == "bmi") {
    tmp <- svymean(~bmi, 
                   design = dsub, 
                   vartype = c("ci"),
                   na.rm.all = T)
  }
  if (var == "AGE") {
    tmp <- svymean(~age, 
                   design = dsub, 
                   vartype = c("ci"),
                   na.rm.all = T)
  }
  
  
  return(tmp)
}


supp_svy_props <- function(df, var){
  options(survey.lonely.psu = "adjust", survey.adjust.domain.lonely = TRUE)
  if (unique(df$type == 1)) {
    dsub <- svydesign(id = ~psu, 
                      strata = ~stratum, 
                      weights = ~wstep2, 
                      data = df, 
                      nest = TRUE) } 
  if (unique(df$type == 2)) {
    dsub <- svydesign(id = ~1, 
                      strata = ~stratum, 
                      weights = ~wstep2, 
                      data = df, 
                      nest = TRUE)} 
  if (unique(df$type == 3)) {
    dsub <- svydesign(id = ~psu, 
                      strata = NULL, 
                      weights = ~wstep2, 
                      data = df, 
                      nest = TRUE)} 
  if (unique(df$type == 4)) {
    dsub <- svydesign(id = ~psu, 
                      strata = ~stratum, 
                      weights = NULL, 
                      data = df, 
                      nest = TRUE)} 
  if (unique(df$type == 5)) {
    dsub <- svydesign(id = ~psu, 
                      strata = NULL, 
                      weights = NULL, 
                      data = df, 
                      nest = TRUE)}
  if (unique(df$type == 6)) {
    dsub <- svydesign(id = ~1, 
                      strata = ~stratum, 
                      weights = NULL, 
                      data = df, 
                      nest = TRUE)}
  if (unique(df$type == 7)) {
    dsub <- svydesign(id = ~1, 
                      strata = NULL, 
                      weights = ~wstep2, 
                      data = df, 
                      nest = TRUE)}
  if (unique(df$type == 8)) {
    dsub <- svydesign(id = ~1, 
                      strata = NULL, 
                      weights = NULL, 
                      data = df, 
                      nest = TRUE)}
  
  
  if (var == "SEX") {
    tmp <- prop.table(svytable(~gender=="M", design = dsub))[2]
  }
  
  if (var == "smoker") {
    tmp <- svyby(~smoking == TRUE, 
                 by = 1, 
                 design = dsub, 
                 FUN = svyciprop, 
                 vartype = c('ci'),
                 na.rm.all = T)
  }
  if (var == "diabetes") {
    tmp <- svyby(~diabetes == TRUE, 
                 by = 1, 
                 design = dsub, 
                 FUN = svyciprop, 
                 vartype = c('ci'),
                 na.rm.all = T)
  }
  if (var == "drug_hyper") {
    tmp <- svyby(~isSbpTreated == TRUE, 
                 by = 1, 
                 design = dsub, 
                 FUN = svyciprop, 
                 vartype = c('ci'),
                 na.rm.all = T)
  }
  return(tmp)
}


n_sample <- function(df){
  tmp <- nrow(df)
  return(tmp)
}


results_svy_prev_5 <- function(df, var){
  options(survey.lonely.psu = "adjust", survey.adjust.domain.lonely = TRUE)
  if (unique(df$type == 1)) {
    dsub <- svydesign(id = ~psu, 
                      strata = ~stratum, 
                      weights = ~wstep2, 
                      data = df, 
                      nest = TRUE) } 
  if (unique(df$type == 2)) {
    dsub <- svydesign(id = ~1, 
                      strata = ~stratum, 
                      weights = ~wstep2, 
                      data = df, 
                      nest = TRUE)} 
  if (unique(df$type == 3)) {
    dsub <- svydesign(id = ~psu, 
                      strata = NULL, 
                      weights = ~wstep2, 
                      data = df, 
                      nest = TRUE)} 
  if (unique(df$type == 4)) {
    dsub <- svydesign(id = ~psu, 
                      strata = ~stratum, 
                      weights = NULL, 
                      data = df, 
                      nest = TRUE)} 
  if (unique(df$type == 5)) {
    dsub <- svydesign(id = ~psu, 
                      strata = NULL, 
                      weights = NULL, 
                      data = df, 
                      nest = TRUE)}
  if (unique(df$type == 6)) {
    dsub <- svydesign(id = ~1, 
                      strata = ~stratum, 
                      weights = NULL, 
                      data = df, 
                      nest = TRUE)}
  if (unique(df$type == 7)) {
    dsub <- svydesign(id = ~1, 
                      strata = NULL, 
                      weights = ~wstep2, 
                      data = df, 
                      nest = TRUE)}
  if (unique(df$type == 8)) {
    dsub <- svydesign(id = ~1, 
                      strata = NULL, 
                      weights = NULL, 
                      data = df, 
                      nest = TRUE)}
  
  
  
  results_svy_prev_5 <- svyby(~risk_cat==1, 
                                        by = 1, 
                                        design = dsub, 
                                        FUN = svyciprop, 
                                        vartype = c('ci'),
                                        na.rm.all = T)
  
  results_svy_prev_5 <- as.data.frame(results_svy_prev_5)
  return(results_svy_prev_5)
}


results_svy_prev_5_10 <- function(df, var){
  options(survey.lonely.psu = "adjust", survey.adjust.domain.lonely = TRUE)
  if (unique(df$type == 1)) {
    dsub <- svydesign(id = ~psu, 
                      strata = ~stratum, 
                      weights = ~wstep2, 
                      data = df, 
                      nest = TRUE) } 
  if (unique(df$type == 2)) {
    dsub <- svydesign(id = ~1, 
                      strata = ~stratum, 
                      weights = ~wstep2, 
                      data = df, 
                      nest = TRUE)} 
  if (unique(df$type == 3)) {
    dsub <- svydesign(id = ~psu, 
                      strata = NULL, 
                      weights = ~wstep2, 
                      data = df, 
                      nest = TRUE)} 
  if (unique(df$type == 4)) {
    dsub <- svydesign(id = ~psu, 
                      strata = ~stratum, 
                      weights = NULL, 
                      data = df, 
                      nest = TRUE)} 
  if (unique(df$type == 5)) {
    dsub <- svydesign(id = ~psu, 
                      strata = NULL, 
                      weights = NULL, 
                      data = df, 
                      nest = TRUE)}
  if (unique(df$type == 6)) {
    dsub <- svydesign(id = ~1, 
                      strata = ~stratum, 
                      weights = NULL, 
                      data = df, 
                      nest = TRUE)}
  if (unique(df$type == 7)) {
    dsub <- svydesign(id = ~1, 
                      strata = NULL, 
                      weights = ~wstep2, 
                      data = df, 
                      nest = TRUE)}
  if (unique(df$type == 8)) {
    dsub <- svydesign(id = ~1, 
                      strata = NULL, 
                      weights = NULL, 
                      data = df, 
                      nest = TRUE)}
  
  
  
  results_svy_prev_5_10 <- svyby(~risk_cat==2, 
                              by = 1, 
                              design = dsub, 
                              FUN = svyciprop, 
                              vartype = c('ci'),
                              na.rm.all = T)
  
  results_svy_prev_5_10 <- as.data.frame(results_svy_prev_5_10)
  return(results_svy_prev_5_10)
}


results_svy_prev_10_20 <- function(df, var){
  options(survey.lonely.psu = "adjust", survey.adjust.domain.lonely = TRUE)
  if (unique(df$type == 1)) {
    dsub <- svydesign(id = ~psu, 
                      strata = ~stratum, 
                      weights = ~wstep2, 
                      data = df, 
                      nest = TRUE) } 
  if (unique(df$type == 2)) {
    dsub <- svydesign(id = ~1, 
                      strata = ~stratum, 
                      weights = ~wstep2, 
                      data = df, 
                      nest = TRUE)} 
  if (unique(df$type == 3)) {
    dsub <- svydesign(id = ~psu, 
                      strata = NULL, 
                      weights = ~wstep2, 
                      data = df, 
                      nest = TRUE)} 
  if (unique(df$type == 4)) {
    dsub <- svydesign(id = ~psu, 
                      strata = ~stratum, 
                      weights = NULL, 
                      data = df, 
                      nest = TRUE)} 
  if (unique(df$type == 5)) {
    dsub <- svydesign(id = ~psu, 
                      strata = NULL, 
                      weights = NULL, 
                      data = df, 
                      nest = TRUE)}
  if (unique(df$type == 6)) {
    dsub <- svydesign(id = ~1, 
                      strata = ~stratum, 
                      weights = NULL, 
                      data = df, 
                      nest = TRUE)}
  if (unique(df$type == 7)) {
    dsub <- svydesign(id = ~1, 
                      strata = NULL, 
                      weights = ~wstep2, 
                      data = df, 
                      nest = TRUE)}
  if (unique(df$type == 8)) {
    dsub <- svydesign(id = ~1, 
                      strata = NULL, 
                      weights = NULL, 
                      data = df, 
                      nest = TRUE)}
  
  
  
  results_svy_prev_10_20 <- svyby(~risk_cat==3, 
                                 by = 1, 
                                 design = dsub, 
                                 FUN = svyciprop, 
                                 vartype = c('ci'),
                                 na.rm.all = T)
  
  results_svy_prev_10_20 <- as.data.frame(results_svy_prev_10_20)
  return(results_svy_prev_10_20)
}


results_svy_prev_20_30 <- function(df, var){
  options(survey.lonely.psu = "adjust", survey.adjust.domain.lonely = TRUE)
  if (unique(df$type == 1)) {
    dsub <- svydesign(id = ~psu, 
                      strata = ~stratum, 
                      weights = ~wstep2, 
                      data = df, 
                      nest = TRUE) } 
  if (unique(df$type == 2)) {
    dsub <- svydesign(id = ~1, 
                      strata = ~stratum, 
                      weights = ~wstep2, 
                      data = df, 
                      nest = TRUE)} 
  if (unique(df$type == 3)) {
    dsub <- svydesign(id = ~psu, 
                      strata = NULL, 
                      weights = ~wstep2, 
                      data = df, 
                      nest = TRUE)} 
  if (unique(df$type == 4)) {
    dsub <- svydesign(id = ~psu, 
                      strata = ~stratum, 
                      weights = NULL, 
                      data = df, 
                      nest = TRUE)} 
  if (unique(df$type == 5)) {
    dsub <- svydesign(id = ~psu, 
                      strata = NULL, 
                      weights = NULL, 
                      data = df, 
                      nest = TRUE)}
  if (unique(df$type == 6)) {
    dsub <- svydesign(id = ~1, 
                      strata = ~stratum, 
                      weights = NULL, 
                      data = df, 
                      nest = TRUE)}
  if (unique(df$type == 7)) {
    dsub <- svydesign(id = ~1, 
                      strata = NULL, 
                      weights = ~wstep2, 
                      data = df, 
                      nest = TRUE)}
  if (unique(df$type == 8)) {
    dsub <- svydesign(id = ~1, 
                      strata = NULL, 
                      weights = NULL, 
                      data = df, 
                      nest = TRUE)}
  
  
  
  results_svy_prev_20_30 <- svyby(~risk_cat==4, 
                                  by = 1, 
                                  design = dsub, 
                                  FUN = svyciprop, 
                                  vartype = c('ci'),
                                  na.rm.all = T)
  
  results_svy_prev_20_30 <- as.data.frame(results_svy_prev_20_30)
  return(results_svy_prev_20_30)
}


results_svy_prev_30 <- function(df, var){
  options(survey.lonely.psu = "adjust", survey.adjust.domain.lonely = TRUE)
  if (unique(df$type == 1)) {
    dsub <- svydesign(id = ~psu, 
                      strata = ~stratum, 
                      weights = ~wstep2, 
                      data = df, 
                      nest = TRUE) } 
  if (unique(df$type == 2)) {
    dsub <- svydesign(id = ~1, 
                      strata = ~stratum, 
                      weights = ~wstep2, 
                      data = df, 
                      nest = TRUE)} 
  if (unique(df$type == 3)) {
    dsub <- svydesign(id = ~psu, 
                      strata = NULL, 
                      weights = ~wstep2, 
                      data = df, 
                      nest = TRUE)} 
  if (unique(df$type == 4)) {
    dsub <- svydesign(id = ~psu, 
                      strata = ~stratum, 
                      weights = NULL, 
                      data = df, 
                      nest = TRUE)} 
  if (unique(df$type == 5)) {
    dsub <- svydesign(id = ~psu, 
                      strata = NULL, 
                      weights = NULL, 
                      data = df, 
                      nest = TRUE)}
  if (unique(df$type == 6)) {
    dsub <- svydesign(id = ~1, 
                      strata = ~stratum, 
                      weights = NULL, 
                      data = df, 
                      nest = TRUE)}
  if (unique(df$type == 7)) {
    dsub <- svydesign(id = ~1, 
                      strata = NULL, 
                      weights = ~wstep2, 
                      data = df, 
                      nest = TRUE)}
  if (unique(df$type == 8)) {
    dsub <- svydesign(id = ~1, 
                      strata = NULL, 
                      weights = NULL, 
                      data = df, 
                      nest = TRUE)}
  
  
  
  results_svy_prev_30 <- svyby(~risk_cat==5, 
                                  by = 1, 
                                  design = dsub, 
                                  FUN = svyciprop, 
                                  vartype = c('ci'),
                                  na.rm.all = T)
  
  results_svy_prev_30 <- as.data.frame(results_svy_prev_30)
  return(results_svy_prev_30)
}


# Elegibility for antihypertensive treatment
results_svy_eligible_hyper_H_VH <- function(df){
  options(survey.lonely.psu = "adjust", survey.adjust.domain.lonely = TRUE)
  if (unique(df$type == 1)) {
    dsub <- svydesign(id = ~psu, 
                      strata = ~stratum, 
                      weights = ~wstep2, 
                      data = df, 
                      nest = TRUE) } 
  if (unique(df$type == 2)) {
    dsub <- svydesign(id = ~1, 
                      strata = ~stratum, 
                      weights = ~wstep2, 
                      data = df, 
                      nest = TRUE)} 
  if (unique(df$type == 3)) {
    dsub <- svydesign(id = ~psu, 
                      strata = NULL, 
                      weights = ~wstep2, 
                      data = df, 
                      nest = TRUE)} 
  if (unique(df$type == 4)) {
    dsub <- svydesign(id = ~psu, 
                      strata = ~stratum, 
                      weights = NULL, 
                      data = df, 
                      nest = TRUE)} 
  if (unique(df$type == 5)) {
    dsub <- svydesign(id = ~psu, 
                      strata = NULL, 
                      weights = NULL, 
                      data = df, 
                      nest = TRUE)}
  if (unique(df$type == 6)) {
    dsub <- svydesign(id = ~1, 
                      strata = ~stratum, 
                      weights = NULL, 
                      data = df, 
                      nest = TRUE)}
  if (unique(df$type == 7)) {
    dsub <- svydesign(id = ~1, 
                      strata = NULL, 
                      weights = ~wstep2, 
                      data = df, 
                      nest = TRUE)}
  if (unique(df$type == 8)) {
    dsub <- svydesign(id = ~1, 
                      strata = NULL, 
                      weights = NULL, 
                      data = df, 
                      nest = TRUE)}
  
  
  results_svy_eligible_hyper_H_VH <- svyby(~eligible_hyper == 1, 
                                         by = ~excess_heart_age+sex, 
                                         design = dsub, 
                                         FUN = svyciprop, 
                                         vartype = c('ci'),
                                         na.rm.all = T)
  
  results_svy_eligible_hyper_H_VH <- as.data.frame(results_svy_eligible_hyper_H_VH)
  
  
  return(results_svy_eligible_hyper_H_VH)
}

results_svy_not_eligible_hyper_H_VH <- function(df){
  options(survey.lonely.psu = "adjust", survey.adjust.domain.lonely = TRUE)
  if (unique(df$type == 1)) {
    dsub <- svydesign(id = ~psu, 
                      strata = ~stratum, 
                      weights = ~wstep2, 
                      data = df, 
                      nest = TRUE) } 
  if (unique(df$type == 2)) {
    dsub <- svydesign(id = ~1, 
                      strata = ~stratum, 
                      weights = ~wstep2, 
                      data = df, 
                      nest = TRUE)} 
  if (unique(df$type == 3)) {
    dsub <- svydesign(id = ~psu, 
                      strata = NULL, 
                      weights = ~wstep2, 
                      data = df, 
                      nest = TRUE)} 
  if (unique(df$type == 4)) {
    dsub <- svydesign(id = ~psu, 
                      strata = ~stratum, 
                      weights = NULL, 
                      data = df, 
                      nest = TRUE)} 
  if (unique(df$type == 5)) {
    dsub <- svydesign(id = ~psu, 
                      strata = NULL, 
                      weights = NULL, 
                      data = df, 
                      nest = TRUE)}
  if (unique(df$type == 6)) {
    dsub <- svydesign(id = ~1, 
                      strata = ~stratum, 
                      weights = NULL, 
                      data = df, 
                      nest = TRUE)}
  if (unique(df$type == 7)) {
    dsub <- svydesign(id = ~1, 
                      strata = NULL, 
                      weights = ~wstep2, 
                      data = df, 
                      nest = TRUE)}
  if (unique(df$type == 8)) {
    dsub <- svydesign(id = ~1, 
                      strata = NULL, 
                      weights = NULL, 
                      data = df, 
                      nest = TRUE)}
  
  
  results_svy_not_eligible_hyper_H_VH <- svyby(~eligible_hyper == 0, 
                                           by = ~excess_heart_age+sex, 
                                           design = dsub, 
                                           FUN = svyciprop, 
                                           vartype = c('ci'),
                                           na.rm.all = T)
  
  results_svy_not_eligible_hyper_H_VH <- as.data.frame(results_svy_not_eligible_hyper_H_VH)
  
  
  return(results_svy_not_eligible_hyper_H_VH)
}

results_svy_eligible_hyper_VH <- function(df){
  options(survey.lonely.psu = "adjust", survey.adjust.domain.lonely = TRUE)
  if (unique(df$type == 1)) {
    dsub <- svydesign(id = ~psu, 
                      strata = ~stratum, 
                      weights = ~wstep2, 
                      data = df, 
                      nest = TRUE) } 
  if (unique(df$type == 2)) {
    dsub <- svydesign(id = ~1, 
                      strata = ~stratum, 
                      weights = ~wstep2, 
                      data = df, 
                      nest = TRUE)} 
  if (unique(df$type == 3)) {
    dsub <- svydesign(id = ~psu, 
                      strata = NULL, 
                      weights = ~wstep2, 
                      data = df, 
                      nest = TRUE)} 
  if (unique(df$type == 4)) {
    dsub <- svydesign(id = ~psu, 
                      strata = ~stratum, 
                      weights = NULL, 
                      data = df, 
                      nest = TRUE)} 
  if (unique(df$type == 5)) {
    dsub <- svydesign(id = ~psu, 
                      strata = NULL, 
                      weights = NULL, 
                      data = df, 
                      nest = TRUE)}
  if (unique(df$type == 6)) {
    dsub <- svydesign(id = ~1, 
                      strata = ~stratum, 
                      weights = NULL, 
                      data = df, 
                      nest = TRUE)}
  if (unique(df$type == 7)) {
    dsub <- svydesign(id = ~1, 
                      strata = NULL, 
                      weights = ~wstep2, 
                      data = df, 
                      nest = TRUE)}
  if (unique(df$type == 8)) {
    dsub <- svydesign(id = ~1, 
                      strata = NULL, 
                      weights = NULL, 
                      data = df, 
                      nest = TRUE)}
  
  
  results_svy_eligible_hyper_VH <- svyby(~eligible_hyper == 1, 
                                           by = ~pha_category+sex, 
                                           design = dsub, 
                                           FUN = svyciprop, 
                                           vartype = c('ci'),
                                           na.rm.all = T)
  
  results_svy_eligible_hyper_VH <- as.data.frame(results_svy_eligible_hyper_VH)
  
  
  return(results_svy_eligible_hyper_VH)
}


results_svy_not_eligible_hyper_VH <- function(df){
  options(survey.lonely.psu = "adjust", survey.adjust.domain.lonely = TRUE)
  if (unique(df$type == 1)) {
    dsub <- svydesign(id = ~psu, 
                      strata = ~stratum, 
                      weights = ~wstep2, 
                      data = df, 
                      nest = TRUE) } 
  if (unique(df$type == 2)) {
    dsub <- svydesign(id = ~1, 
                      strata = ~stratum, 
                      weights = ~wstep2, 
                      data = df, 
                      nest = TRUE)} 
  if (unique(df$type == 3)) {
    dsub <- svydesign(id = ~psu, 
                      strata = NULL, 
                      weights = ~wstep2, 
                      data = df, 
                      nest = TRUE)} 
  if (unique(df$type == 4)) {
    dsub <- svydesign(id = ~psu, 
                      strata = ~stratum, 
                      weights = NULL, 
                      data = df, 
                      nest = TRUE)} 
  if (unique(df$type == 5)) {
    dsub <- svydesign(id = ~psu, 
                      strata = NULL, 
                      weights = NULL, 
                      data = df, 
                      nest = TRUE)}
  if (unique(df$type == 6)) {
    dsub <- svydesign(id = ~1, 
                      strata = ~stratum, 
                      weights = NULL, 
                      data = df, 
                      nest = TRUE)}
  if (unique(df$type == 7)) {
    dsub <- svydesign(id = ~1, 
                      strata = NULL, 
                      weights = ~wstep2, 
                      data = df, 
                      nest = TRUE)}
  if (unique(df$type == 8)) {
    dsub <- svydesign(id = ~1, 
                      strata = NULL, 
                      weights = NULL, 
                      data = df, 
                      nest = TRUE)}
  
  
  results_svy_not_eligible_hyper_VH <- svyby(~eligible_hyper == 0, 
                                         by = ~pha_category+sex, 
                                         design = dsub, 
                                         FUN = svyciprop, 
                                         vartype = c('ci'),
                                         na.rm.all = T)
  
  results_svy_not_eligible_hyper_VH <- as.data.frame(results_svy_not_eligible_hyper_VH)
  
  
  return(results_svy_not_eligible_hyper_VH)
}


results_svy_eligible_hyper_VH_10 <- function(df){
  options(survey.lonely.psu = "adjust", survey.adjust.domain.lonely = TRUE)
  if (unique(df$type == 1)) {
    dsub <- svydesign(id = ~psu, 
                      strata = ~stratum, 
                      weights = ~wstep2, 
                      data = df, 
                      nest = TRUE) } 
  if (unique(df$type == 2)) {
    dsub <- svydesign(id = ~1, 
                      strata = ~stratum, 
                      weights = ~wstep2, 
                      data = df, 
                      nest = TRUE)} 
  if (unique(df$type == 3)) {
    dsub <- svydesign(id = ~psu, 
                      strata = NULL, 
                      weights = ~wstep2, 
                      data = df, 
                      nest = TRUE)} 
  if (unique(df$type == 4)) {
    dsub <- svydesign(id = ~psu, 
                      strata = ~stratum, 
                      weights = NULL, 
                      data = df, 
                      nest = TRUE)} 
  if (unique(df$type == 5)) {
    dsub <- svydesign(id = ~psu, 
                      strata = NULL, 
                      weights = NULL, 
                      data = df, 
                      nest = TRUE)}
  if (unique(df$type == 6)) {
    dsub <- svydesign(id = ~1, 
                      strata = ~stratum, 
                      weights = NULL, 
                      data = df, 
                      nest = TRUE)}
  if (unique(df$type == 7)) {
    dsub <- svydesign(id = ~1, 
                      strata = NULL, 
                      weights = ~wstep2, 
                      data = df, 
                      nest = TRUE)}
  if (unique(df$type == 8)) {
    dsub <- svydesign(id = ~1, 
                      strata = NULL, 
                      weights = NULL, 
                      data = df, 
                      nest = TRUE)}
  
  
  results_svy_eligible_hyper_VH_10 <- svyby(~eligible_hyper == 1, 
                                         by = ~excess_10_heart_age+sex, 
                                         design = dsub, 
                                         FUN = svyciprop, 
                                         vartype = c('ci'),
                                         na.rm.all = T)
  
  results_svy_eligible_hyper_VH_10 <- as.data.frame(results_svy_eligible_hyper_VH_10)
  
  
  return(results_svy_eligible_hyper_VH_10)
}


results_svy_not_eligible_hyper_VH_10 <- function(df){
  options(survey.lonely.psu = "adjust", survey.adjust.domain.lonely = TRUE)
  if (unique(df$type == 1)) {
    dsub <- svydesign(id = ~psu, 
                      strata = ~stratum, 
                      weights = ~wstep2, 
                      data = df, 
                      nest = TRUE) } 
  if (unique(df$type == 2)) {
    dsub <- svydesign(id = ~1, 
                      strata = ~stratum, 
                      weights = ~wstep2, 
                      data = df, 
                      nest = TRUE)} 
  if (unique(df$type == 3)) {
    dsub <- svydesign(id = ~psu, 
                      strata = NULL, 
                      weights = ~wstep2, 
                      data = df, 
                      nest = TRUE)} 
  if (unique(df$type == 4)) {
    dsub <- svydesign(id = ~psu, 
                      strata = ~stratum, 
                      weights = NULL, 
                      data = df, 
                      nest = TRUE)} 
  if (unique(df$type == 5)) {
    dsub <- svydesign(id = ~psu, 
                      strata = NULL, 
                      weights = NULL, 
                      data = df, 
                      nest = TRUE)}
  if (unique(df$type == 6)) {
    dsub <- svydesign(id = ~1, 
                      strata = ~stratum, 
                      weights = NULL, 
                      data = df, 
                      nest = TRUE)}
  if (unique(df$type == 7)) {
    dsub <- svydesign(id = ~1, 
                      strata = NULL, 
                      weights = ~wstep2, 
                      data = df, 
                      nest = TRUE)}
  if (unique(df$type == 8)) {
    dsub <- svydesign(id = ~1, 
                      strata = NULL, 
                      weights = NULL, 
                      data = df, 
                      nest = TRUE)}
  
  
  results_svy_not_eligible_hyper_VH_10 <- svyby(~eligible_hyper == 0, 
                                             by = ~excess_10_heart_age+sex, 
                                             design = dsub, 
                                             FUN = svyciprop, 
                                             vartype = c('ci'),
                                             na.rm.all = T)
  
  results_svy_not_eligible_hyper_VH_10 <- as.data.frame(results_svy_not_eligible_hyper_VH_10)
  
  
  return(results_svy_not_eligible_hyper_VH_10)
}


results_svy_eligible_hyper_VH_20 <- function(df){
  options(survey.lonely.psu = "adjust", survey.adjust.domain.lonely = TRUE)
  if (unique(df$type == 1)) {
    dsub <- svydesign(id = ~psu, 
                      strata = ~stratum, 
                      weights = ~wstep2, 
                      data = df, 
                      nest = TRUE) } 
  if (unique(df$type == 2)) {
    dsub <- svydesign(id = ~1, 
                      strata = ~stratum, 
                      weights = ~wstep2, 
                      data = df, 
                      nest = TRUE)} 
  if (unique(df$type == 3)) {
    dsub <- svydesign(id = ~psu, 
                      strata = NULL, 
                      weights = ~wstep2, 
                      data = df, 
                      nest = TRUE)} 
  if (unique(df$type == 4)) {
    dsub <- svydesign(id = ~psu, 
                      strata = ~stratum, 
                      weights = NULL, 
                      data = df, 
                      nest = TRUE)} 
  if (unique(df$type == 5)) {
    dsub <- svydesign(id = ~psu, 
                      strata = NULL, 
                      weights = NULL, 
                      data = df, 
                      nest = TRUE)}
  if (unique(df$type == 6)) {
    dsub <- svydesign(id = ~1, 
                      strata = ~stratum, 
                      weights = NULL, 
                      data = df, 
                      nest = TRUE)}
  if (unique(df$type == 7)) {
    dsub <- svydesign(id = ~1, 
                      strata = NULL, 
                      weights = ~wstep2, 
                      data = df, 
                      nest = TRUE)}
  if (unique(df$type == 8)) {
    dsub <- svydesign(id = ~1, 
                      strata = NULL, 
                      weights = NULL, 
                      data = df, 
                      nest = TRUE)}
  
  
  results_svy_eligible_hyper_VH_20 <- svyby(~eligible_hyper == 1, 
                                            by = ~excess_20_heart_age+sex, 
                                            design = dsub, 
                                            FUN = svyciprop, 
                                            vartype = c('ci'),
                                            na.rm.all = T)
  
  results_svy_eligible_hyper_VH_20 <- as.data.frame(results_svy_eligible_hyper_VH_20)
  
  
  return(results_svy_eligible_hyper_VH_20)
}


results_svy_not_eligible_hyper_VH_20 <- function(df){
  options(survey.lonely.psu = "adjust", survey.adjust.domain.lonely = TRUE)
  if (unique(df$type == 1)) {
    dsub <- svydesign(id = ~psu, 
                      strata = ~stratum, 
                      weights = ~wstep2, 
                      data = df, 
                      nest = TRUE) } 
  if (unique(df$type == 2)) {
    dsub <- svydesign(id = ~1, 
                      strata = ~stratum, 
                      weights = ~wstep2, 
                      data = df, 
                      nest = TRUE)} 
  if (unique(df$type == 3)) {
    dsub <- svydesign(id = ~psu, 
                      strata = NULL, 
                      weights = ~wstep2, 
                      data = df, 
                      nest = TRUE)} 
  if (unique(df$type == 4)) {
    dsub <- svydesign(id = ~psu, 
                      strata = ~stratum, 
                      weights = NULL, 
                      data = df, 
                      nest = TRUE)} 
  if (unique(df$type == 5)) {
    dsub <- svydesign(id = ~psu, 
                      strata = NULL, 
                      weights = NULL, 
                      data = df, 
                      nest = TRUE)}
  if (unique(df$type == 6)) {
    dsub <- svydesign(id = ~1, 
                      strata = ~stratum, 
                      weights = NULL, 
                      data = df, 
                      nest = TRUE)}
  if (unique(df$type == 7)) {
    dsub <- svydesign(id = ~1, 
                      strata = NULL, 
                      weights = ~wstep2, 
                      data = df, 
                      nest = TRUE)}
  if (unique(df$type == 8)) {
    dsub <- svydesign(id = ~1, 
                      strata = NULL, 
                      weights = NULL, 
                      data = df, 
                      nest = TRUE)}
  
  
  results_svy_not_eligible_hyper_VH_20 <- svyby(~eligible_hyper == 0, 
                                                by = ~excess_20_heart_age+sex, 
                                                design = dsub, 
                                                FUN = svyciprop, 
                                                vartype = c('ci'),
                                                na.rm.all = T)
  
  results_svy_not_eligible_hyper_VH_20 <- as.data.frame(results_svy_not_eligible_hyper_VH_20)
  
  
  return(results_svy_not_eligible_hyper_VH_20)
}


# PHA distribution among those eligible for treatment
results_svy_PHA_among_eligible <- function(df){
  options(survey.lonely.psu = "adjust", survey.adjust.domain.lonely = TRUE)
  if (unique(df$type == 1)) {
    dsub <- svydesign(id = ~psu, 
                      strata = ~stratum, 
                      weights = ~wstep2, 
                      data = df, 
                      nest = TRUE) } 
  if (unique(df$type == 2)) {
    dsub <- svydesign(id = ~1, 
                      strata = ~stratum, 
                      weights = ~wstep2, 
                      data = df, 
                      nest = TRUE)} 
  if (unique(df$type == 3)) {
    dsub <- svydesign(id = ~psu, 
                      strata = NULL, 
                      weights = ~wstep2, 
                      data = df, 
                      nest = TRUE)} 
  if (unique(df$type == 4)) {
    dsub <- svydesign(id = ~psu, 
                      strata = ~stratum, 
                      weights = NULL, 
                      data = df, 
                      nest = TRUE)} 
  if (unique(df$type == 5)) {
    dsub <- svydesign(id = ~psu, 
                      strata = NULL, 
                      weights = NULL, 
                      data = df, 
                      nest = TRUE)}
  if (unique(df$type == 6)) {
    dsub <- svydesign(id = ~1, 
                      strata = ~stratum, 
                      weights = NULL, 
                      data = df, 
                      nest = TRUE)}
  if (unique(df$type == 7)) {
    dsub <- svydesign(id = ~1, 
                      strata = NULL, 
                      weights = ~wstep2, 
                      data = df, 
                      nest = TRUE)}
  if (unique(df$type == 8)) {
    dsub <- svydesign(id = ~1, 
                      strata = NULL, 
                      weights = NULL, 
                      data = df, 
                      nest = TRUE)}
  
  
  results_svy_PHA_among_eligible <- svyby(~pha_category== 4, 
                                         by = ~eligible_hyper, 
                                         design = dsub, 
                                         FUN = svyciprop, 
                                         vartype = c('ci'),
                                         na.rm.all = T)
  
  results_svy_PHA_among_eligible <- as.data.frame(results_svy_PHA_among_eligible)
  
  
  return(results_svy_PHA_among_eligible)
}


# Elegibility for lipid-lowering treatment
results_svy_eligible_lipid_H_VH <- function(df){
  options(survey.lonely.psu = "adjust", survey.adjust.domain.lonely = TRUE)
  if (unique(df$type == 1)) {
    dsub <- svydesign(id = ~psu, 
                      strata = ~stratum, 
                      weights = ~wstep2, 
                      data = df, 
                      nest = TRUE) } 
  if (unique(df$type == 2)) {
    dsub <- svydesign(id = ~1, 
                      strata = ~stratum, 
                      weights = ~wstep2, 
                      data = df, 
                      nest = TRUE)} 
  if (unique(df$type == 3)) {
    dsub <- svydesign(id = ~psu, 
                      strata = NULL, 
                      weights = ~wstep2, 
                      data = df, 
                      nest = TRUE)} 
  if (unique(df$type == 4)) {
    dsub <- svydesign(id = ~psu, 
                      strata = ~stratum, 
                      weights = NULL, 
                      data = df, 
                      nest = TRUE)} 
  if (unique(df$type == 5)) {
    dsub <- svydesign(id = ~psu, 
                      strata = NULL, 
                      weights = NULL, 
                      data = df, 
                      nest = TRUE)}
  if (unique(df$type == 6)) {
    dsub <- svydesign(id = ~1, 
                      strata = ~stratum, 
                      weights = NULL, 
                      data = df, 
                      nest = TRUE)}
  if (unique(df$type == 7)) {
    dsub <- svydesign(id = ~1, 
                      strata = NULL, 
                      weights = ~wstep2, 
                      data = df, 
                      nest = TRUE)}
  if (unique(df$type == 8)) {
    dsub <- svydesign(id = ~1, 
                      strata = NULL, 
                      weights = NULL, 
                      data = df, 
                      nest = TRUE)}
  
  
  results_svy_eligible_lipid_H_VH <- svyby(~eligible_lipid == 1, 
                                           by = ~excess_heart_age+sex, 
                                           design = dsub, 
                                           FUN = svyciprop, 
                                           vartype = c('ci'),
                                           na.rm.all = T)
  
  results_svy_eligible_lipid_H_VH <- as.data.frame(results_svy_eligible_lipid_H_VH)
  
  
  return(results_svy_eligible_lipid_H_VH)
}

results_svy_not_eligible_lipid_H_VH <- function(df){
  options(survey.lonely.psu = "adjust", survey.adjust.domain.lonely = TRUE)
  if (unique(df$type == 1)) {
    dsub <- svydesign(id = ~psu, 
                      strata = ~stratum, 
                      weights = ~wstep2, 
                      data = df, 
                      nest = TRUE) } 
  if (unique(df$type == 2)) {
    dsub <- svydesign(id = ~1, 
                      strata = ~stratum, 
                      weights = ~wstep2, 
                      data = df, 
                      nest = TRUE)} 
  if (unique(df$type == 3)) {
    dsub <- svydesign(id = ~psu, 
                      strata = NULL, 
                      weights = ~wstep2, 
                      data = df, 
                      nest = TRUE)} 
  if (unique(df$type == 4)) {
    dsub <- svydesign(id = ~psu, 
                      strata = ~stratum, 
                      weights = NULL, 
                      data = df, 
                      nest = TRUE)} 
  if (unique(df$type == 5)) {
    dsub <- svydesign(id = ~psu, 
                      strata = NULL, 
                      weights = NULL, 
                      data = df, 
                      nest = TRUE)}
  if (unique(df$type == 6)) {
    dsub <- svydesign(id = ~1, 
                      strata = ~stratum, 
                      weights = NULL, 
                      data = df, 
                      nest = TRUE)}
  if (unique(df$type == 7)) {
    dsub <- svydesign(id = ~1, 
                      strata = NULL, 
                      weights = ~wstep2, 
                      data = df, 
                      nest = TRUE)}
  if (unique(df$type == 8)) {
    dsub <- svydesign(id = ~1, 
                      strata = NULL, 
                      weights = NULL, 
                      data = df, 
                      nest = TRUE)}
  
  
  results_svy_not_eligible_lipid_H_VH <- svyby(~eligible_lipid == 0, 
                                               by = ~excess_heart_age+sex, 
                                               design = dsub, 
                                               FUN = svyciprop, 
                                               vartype = c('ci'),
                                               na.rm.all = T)
  
  results_svy_not_eligible_lipid_H_VH <- as.data.frame(results_svy_not_eligible_lipid_H_VH)
  
  
  return(results_svy_not_eligible_lipid_H_VH)
}

results_svy_eligible_lipid_VH <- function(df){
  options(survey.lonely.psu = "adjust", survey.adjust.domain.lonely = TRUE)
  if (unique(df$type == 1)) {
    dsub <- svydesign(id = ~psu, 
                      strata = ~stratum, 
                      weights = ~wstep2, 
                      data = df, 
                      nest = TRUE) } 
  if (unique(df$type == 2)) {
    dsub <- svydesign(id = ~1, 
                      strata = ~stratum, 
                      weights = ~wstep2, 
                      data = df, 
                      nest = TRUE)} 
  if (unique(df$type == 3)) {
    dsub <- svydesign(id = ~psu, 
                      strata = NULL, 
                      weights = ~wstep2, 
                      data = df, 
                      nest = TRUE)} 
  if (unique(df$type == 4)) {
    dsub <- svydesign(id = ~psu, 
                      strata = ~stratum, 
                      weights = NULL, 
                      data = df, 
                      nest = TRUE)} 
  if (unique(df$type == 5)) {
    dsub <- svydesign(id = ~psu, 
                      strata = NULL, 
                      weights = NULL, 
                      data = df, 
                      nest = TRUE)}
  if (unique(df$type == 6)) {
    dsub <- svydesign(id = ~1, 
                      strata = ~stratum, 
                      weights = NULL, 
                      data = df, 
                      nest = TRUE)}
  if (unique(df$type == 7)) {
    dsub <- svydesign(id = ~1, 
                      strata = NULL, 
                      weights = ~wstep2, 
                      data = df, 
                      nest = TRUE)}
  if (unique(df$type == 8)) {
    dsub <- svydesign(id = ~1, 
                      strata = NULL, 
                      weights = NULL, 
                      data = df, 
                      nest = TRUE)}
  
  
  results_svy_eligible_lipid_VH <- svyby(~eligible_lipid == 1, 
                                         by = ~pha_category+sex, 
                                         design = dsub, 
                                         FUN = svyciprop, 
                                         vartype = c('ci'),
                                         na.rm.all = T)
  
  results_svy_eligible_lipid_VH <- as.data.frame(results_svy_eligible_lipid_VH)
  
  
  return(results_svy_eligible_lipid_VH)
}


results_svy_not_eligible_lipid_VH <- function(df){
  options(survey.lonely.psu = "adjust", survey.adjust.domain.lonely = TRUE)
  if (unique(df$type == 1)) {
    dsub <- svydesign(id = ~psu, 
                      strata = ~stratum, 
                      weights = ~wstep2, 
                      data = df, 
                      nest = TRUE) } 
  if (unique(df$type == 2)) {
    dsub <- svydesign(id = ~1, 
                      strata = ~stratum, 
                      weights = ~wstep2, 
                      data = df, 
                      nest = TRUE)} 
  if (unique(df$type == 3)) {
    dsub <- svydesign(id = ~psu, 
                      strata = NULL, 
                      weights = ~wstep2, 
                      data = df, 
                      nest = TRUE)} 
  if (unique(df$type == 4)) {
    dsub <- svydesign(id = ~psu, 
                      strata = ~stratum, 
                      weights = NULL, 
                      data = df, 
                      nest = TRUE)} 
  if (unique(df$type == 5)) {
    dsub <- svydesign(id = ~psu, 
                      strata = NULL, 
                      weights = NULL, 
                      data = df, 
                      nest = TRUE)}
  if (unique(df$type == 6)) {
    dsub <- svydesign(id = ~1, 
                      strata = ~stratum, 
                      weights = NULL, 
                      data = df, 
                      nest = TRUE)}
  if (unique(df$type == 7)) {
    dsub <- svydesign(id = ~1, 
                      strata = NULL, 
                      weights = ~wstep2, 
                      data = df, 
                      nest = TRUE)}
  if (unique(df$type == 8)) {
    dsub <- svydesign(id = ~1, 
                      strata = NULL, 
                      weights = NULL, 
                      data = df, 
                      nest = TRUE)}
  
  
  results_svy_not_eligible_lipid_VH <- svyby(~eligible_lipid == 0, 
                                             by = ~pha_category+sex, 
                                             design = dsub, 
                                             FUN = svyciprop, 
                                             vartype = c('ci'),
                                             na.rm.all = T)
  
  results_svy_not_eligible_lipid_VH <- as.data.frame(results_svy_not_eligible_lipid_VH)
  
  
  return(results_svy_not_eligible_lipid_VH)
}


results_svy_eligible_lipid_VH_10 <- function(df){
  options(survey.lonely.psu = "adjust", survey.adjust.domain.lonely = TRUE)
  if (unique(df$type == 1)) {
    dsub <- svydesign(id = ~psu, 
                      strata = ~stratum, 
                      weights = ~wstep2, 
                      data = df, 
                      nest = TRUE) } 
  if (unique(df$type == 2)) {
    dsub <- svydesign(id = ~1, 
                      strata = ~stratum, 
                      weights = ~wstep2, 
                      data = df, 
                      nest = TRUE)} 
  if (unique(df$type == 3)) {
    dsub <- svydesign(id = ~psu, 
                      strata = NULL, 
                      weights = ~wstep2, 
                      data = df, 
                      nest = TRUE)} 
  if (unique(df$type == 4)) {
    dsub <- svydesign(id = ~psu, 
                      strata = ~stratum, 
                      weights = NULL, 
                      data = df, 
                      nest = TRUE)} 
  if (unique(df$type == 5)) {
    dsub <- svydesign(id = ~psu, 
                      strata = NULL, 
                      weights = NULL, 
                      data = df, 
                      nest = TRUE)}
  if (unique(df$type == 6)) {
    dsub <- svydesign(id = ~1, 
                      strata = ~stratum, 
                      weights = NULL, 
                      data = df, 
                      nest = TRUE)}
  if (unique(df$type == 7)) {
    dsub <- svydesign(id = ~1, 
                      strata = NULL, 
                      weights = ~wstep2, 
                      data = df, 
                      nest = TRUE)}
  if (unique(df$type == 8)) {
    dsub <- svydesign(id = ~1, 
                      strata = NULL, 
                      weights = NULL, 
                      data = df, 
                      nest = TRUE)}
  
  
  results_svy_eligible_lipid_VH_10 <- svyby(~eligible_lipid == 1, 
                                            by = ~excess_10_heart_age+sex, 
                                            design = dsub, 
                                            FUN = svyciprop, 
                                            vartype = c('ci'),
                                            na.rm.all = T)
  
  results_svy_eligible_lipid_VH_10 <- as.data.frame(results_svy_eligible_lipid_VH_10)
  
  
  return(results_svy_eligible_lipid_VH_10)
}


results_svy_not_eligible_lipid_VH_10 <- function(df){
  options(survey.lonely.psu = "adjust", survey.adjust.domain.lonely = TRUE)
  if (unique(df$type == 1)) {
    dsub <- svydesign(id = ~psu, 
                      strata = ~stratum, 
                      weights = ~wstep2, 
                      data = df, 
                      nest = TRUE) } 
  if (unique(df$type == 2)) {
    dsub <- svydesign(id = ~1, 
                      strata = ~stratum, 
                      weights = ~wstep2, 
                      data = df, 
                      nest = TRUE)} 
  if (unique(df$type == 3)) {
    dsub <- svydesign(id = ~psu, 
                      strata = NULL, 
                      weights = ~wstep2, 
                      data = df, 
                      nest = TRUE)} 
  if (unique(df$type == 4)) {
    dsub <- svydesign(id = ~psu, 
                      strata = ~stratum, 
                      weights = NULL, 
                      data = df, 
                      nest = TRUE)} 
  if (unique(df$type == 5)) {
    dsub <- svydesign(id = ~psu, 
                      strata = NULL, 
                      weights = NULL, 
                      data = df, 
                      nest = TRUE)}
  if (unique(df$type == 6)) {
    dsub <- svydesign(id = ~1, 
                      strata = ~stratum, 
                      weights = NULL, 
                      data = df, 
                      nest = TRUE)}
  if (unique(df$type == 7)) {
    dsub <- svydesign(id = ~1, 
                      strata = NULL, 
                      weights = ~wstep2, 
                      data = df, 
                      nest = TRUE)}
  if (unique(df$type == 8)) {
    dsub <- svydesign(id = ~1, 
                      strata = NULL, 
                      weights = NULL, 
                      data = df, 
                      nest = TRUE)}
  
  
  results_svy_not_eligible_lipid_VH_10 <- svyby(~eligible_lipid == 0, 
                                                by = ~excess_10_heart_age+sex, 
                                                design = dsub, 
                                                FUN = svyciprop, 
                                                vartype = c('ci'),
                                                na.rm.all = T)
  
  results_svy_not_eligible_lipid_VH_10 <- as.data.frame(results_svy_not_eligible_lipid_VH_10)
  
  
  return(results_svy_not_eligible_lipid_VH_10)
}


results_svy_eligible_lipid_VH_20 <- function(df){
  options(survey.lonely.psu = "adjust", survey.adjust.domain.lonely = TRUE)
  if (unique(df$type == 1)) {
    dsub <- svydesign(id = ~psu, 
                      strata = ~stratum, 
                      weights = ~wstep2, 
                      data = df, 
                      nest = TRUE) } 
  if (unique(df$type == 2)) {
    dsub <- svydesign(id = ~1, 
                      strata = ~stratum, 
                      weights = ~wstep2, 
                      data = df, 
                      nest = TRUE)} 
  if (unique(df$type == 3)) {
    dsub <- svydesign(id = ~psu, 
                      strata = NULL, 
                      weights = ~wstep2, 
                      data = df, 
                      nest = TRUE)} 
  if (unique(df$type == 4)) {
    dsub <- svydesign(id = ~psu, 
                      strata = ~stratum, 
                      weights = NULL, 
                      data = df, 
                      nest = TRUE)} 
  if (unique(df$type == 5)) {
    dsub <- svydesign(id = ~psu, 
                      strata = NULL, 
                      weights = NULL, 
                      data = df, 
                      nest = TRUE)}
  if (unique(df$type == 6)) {
    dsub <- svydesign(id = ~1, 
                      strata = ~stratum, 
                      weights = NULL, 
                      data = df, 
                      nest = TRUE)}
  if (unique(df$type == 7)) {
    dsub <- svydesign(id = ~1, 
                      strata = NULL, 
                      weights = ~wstep2, 
                      data = df, 
                      nest = TRUE)}
  if (unique(df$type == 8)) {
    dsub <- svydesign(id = ~1, 
                      strata = NULL, 
                      weights = NULL, 
                      data = df, 
                      nest = TRUE)}
  
  
  results_svy_eligible_lipid_VH_20 <- svyby(~eligible_lipid == 1, 
                                            by = ~excess_20_heart_age+sex, 
                                            design = dsub, 
                                            FUN = svyciprop, 
                                            vartype = c('ci'),
                                            na.rm.all = T)
  
  results_svy_eligible_lipid_VH_20 <- as.data.frame(results_svy_eligible_lipid_VH_20)
  
  
  return(results_svy_eligible_lipid_VH_20)
}


results_svy_not_eligible_lipid_VH_20 <- function(df){
  options(survey.lonely.psu = "adjust", survey.adjust.domain.lonely = TRUE)
  if (unique(df$type == 1)) {
    dsub <- svydesign(id = ~psu, 
                      strata = ~stratum, 
                      weights = ~wstep2, 
                      data = df, 
                      nest = TRUE) } 
  if (unique(df$type == 2)) {
    dsub <- svydesign(id = ~1, 
                      strata = ~stratum, 
                      weights = ~wstep2, 
                      data = df, 
                      nest = TRUE)} 
  if (unique(df$type == 3)) {
    dsub <- svydesign(id = ~psu, 
                      strata = NULL, 
                      weights = ~wstep2, 
                      data = df, 
                      nest = TRUE)} 
  if (unique(df$type == 4)) {
    dsub <- svydesign(id = ~psu, 
                      strata = ~stratum, 
                      weights = NULL, 
                      data = df, 
                      nest = TRUE)} 
  if (unique(df$type == 5)) {
    dsub <- svydesign(id = ~psu, 
                      strata = NULL, 
                      weights = NULL, 
                      data = df, 
                      nest = TRUE)}
  if (unique(df$type == 6)) {
    dsub <- svydesign(id = ~1, 
                      strata = ~stratum, 
                      weights = NULL, 
                      data = df, 
                      nest = TRUE)}
  if (unique(df$type == 7)) {
    dsub <- svydesign(id = ~1, 
                      strata = NULL, 
                      weights = ~wstep2, 
                      data = df, 
                      nest = TRUE)}
  if (unique(df$type == 8)) {
    dsub <- svydesign(id = ~1, 
                      strata = NULL, 
                      weights = NULL, 
                      data = df, 
                      nest = TRUE)}
  
  
  results_svy_not_eligible_lipid_VH_20 <- svyby(~eligible_lipid == 0, 
                                                by = ~excess_20_heart_age+sex, 
                                                design = dsub, 
                                                FUN = svyciprop, 
                                                vartype = c('ci'),
                                                na.rm.all = T)
  
  results_svy_not_eligible_lipid_VH_20 <- as.data.frame(results_svy_not_eligible_lipid_VH_20)
  
  
  return(results_svy_not_eligible_lipid_VH_20)
}


#########################
##########################

## PREV OF PHA BY QUINTUILES

results_svy_prev_lowPHA_quin <- function(df){
  options(survey.lonely.psu = "adjust", survey.adjust.domain.lonely = TRUE)
  if (unique(df$type == 1)) {
    dsub <- svydesign(id = ~psu, 
                      strata = ~stratum, 
                      weights = ~wstep2, 
                      data = df, 
                      nest = TRUE) } 
  if (unique(df$type == 2)) {
    dsub <- svydesign(id = ~1, 
                      strata = ~stratum, 
                      weights = ~wstep2, 
                      data = df, 
                      nest = TRUE)} 
  if (unique(df$type == 3)) {
    dsub <- svydesign(id = ~psu, 
                      strata = NULL, 
                      weights = ~wstep2, 
                      data = df, 
                      nest = TRUE)} 
  if (unique(df$type == 4)) {
    dsub <- svydesign(id = ~psu, 
                      strata = ~stratum, 
                      weights = NULL, 
                      data = df, 
                      nest = TRUE)} 
  if (unique(df$type == 5)) {
    dsub <- svydesign(id = ~psu, 
                      strata = NULL, 
                      weights = NULL, 
                      data = df, 
                      nest = TRUE)}
  if (unique(df$type == 6)) {
    dsub <- svydesign(id = ~1, 
                      strata = ~stratum, 
                      weights = NULL, 
                      data = df, 
                      nest = TRUE)}
  if (unique(df$type == 7)) {
    dsub <- svydesign(id = ~1, 
                      strata = NULL, 
                      weights = ~wstep2, 
                      data = df, 
                      nest = TRUE)}
  if (unique(df$type == 8)) {
    dsub <- svydesign(id = ~1, 
                      strata = NULL, 
                      weights = NULL, 
                      data = df, 
                      nest = TRUE)}
  
  
  results_svy_prev_lowPHA_quin <- svyby(~pha_category==1, 
                                   by = ~quintile, 
                                   design = dsub, 
                                   FUN = svyciprop, 
                                   vartype = c('ci'),
                                   na.rm.all = T)
  
  results_svy_prev_lowPHA_quin <- as.data.frame(results_svy_prev_lowPHA_quin)
  
  
  return(results_svy_prev_lowPHA_quin)
}


results_svy_prev_similarPHA_quin <- function(df){
  options(survey.lonely.psu = "adjust", survey.adjust.domain.lonely = TRUE)
  if (unique(df$type == 1)) {
    dsub <- svydesign(id = ~psu, 
                      strata = ~stratum, 
                      weights = ~wstep2, 
                      data = df, 
                      nest = TRUE) } 
  if (unique(df$type == 2)) {
    dsub <- svydesign(id = ~1, 
                      strata = ~stratum, 
                      weights = ~wstep2, 
                      data = df, 
                      nest = TRUE)} 
  if (unique(df$type == 3)) {
    dsub <- svydesign(id = ~psu, 
                      strata = NULL, 
                      weights = ~wstep2, 
                      data = df, 
                      nest = TRUE)} 
  if (unique(df$type == 4)) {
    dsub <- svydesign(id = ~psu, 
                      strata = ~stratum, 
                      weights = NULL, 
                      data = df, 
                      nest = TRUE)} 
  if (unique(df$type == 5)) {
    dsub <- svydesign(id = ~psu, 
                      strata = NULL, 
                      weights = NULL, 
                      data = df, 
                      nest = TRUE)}
  if (unique(df$type == 6)) {
    dsub <- svydesign(id = ~1, 
                      strata = ~stratum, 
                      weights = NULL, 
                      data = df, 
                      nest = TRUE)}
  if (unique(df$type == 7)) {
    dsub <- svydesign(id = ~1, 
                      strata = NULL, 
                      weights = ~wstep2, 
                      data = df, 
                      nest = TRUE)}
  if (unique(df$type == 8)) {
    dsub <- svydesign(id = ~1, 
                      strata = NULL, 
                      weights = NULL, 
                      data = df, 
                      nest = TRUE)}
  
  
  results_svy_prev_similarPHA_quin <- svyby(~pha_category==2, 
                                       by = ~quintile, 
                                       design = dsub, 
                                       FUN = svyciprop, 
                                       vartype = c('ci'),
                                       na.rm.all = T)
  
  results_svy_prev_similarPHA_quin <- as.data.frame(results_svy_prev_similarPHA_quin)
  
  
  return(results_svy_prev_similarPHA_quin)
}


results_svy_prev_highPHA_quin <- function(df){
  options(survey.lonely.psu = "adjust", survey.adjust.domain.lonely = TRUE)
  if (unique(df$type == 1)) {
    dsub <- svydesign(id = ~psu, 
                      strata = ~stratum, 
                      weights = ~wstep2, 
                      data = df, 
                      nest = TRUE) } 
  if (unique(df$type == 2)) {
    dsub <- svydesign(id = ~1, 
                      strata = ~stratum, 
                      weights = ~wstep2, 
                      data = df, 
                      nest = TRUE)} 
  if (unique(df$type == 3)) {
    dsub <- svydesign(id = ~psu, 
                      strata = NULL, 
                      weights = ~wstep2, 
                      data = df, 
                      nest = TRUE)} 
  if (unique(df$type == 4)) {
    dsub <- svydesign(id = ~psu, 
                      strata = ~stratum, 
                      weights = NULL, 
                      data = df, 
                      nest = TRUE)} 
  if (unique(df$type == 5)) {
    dsub <- svydesign(id = ~psu, 
                      strata = NULL, 
                      weights = NULL, 
                      data = df, 
                      nest = TRUE)}
  if (unique(df$type == 6)) {
    dsub <- svydesign(id = ~1, 
                      strata = ~stratum, 
                      weights = NULL, 
                      data = df, 
                      nest = TRUE)}
  if (unique(df$type == 7)) {
    dsub <- svydesign(id = ~1, 
                      strata = NULL, 
                      weights = ~wstep2, 
                      data = df, 
                      nest = TRUE)}
  if (unique(df$type == 8)) {
    dsub <- svydesign(id = ~1, 
                      strata = NULL, 
                      weights = NULL, 
                      data = df, 
                      nest = TRUE)}
  
  
  results_svy_prev_highPHA_quin <- svyby(~pha_category==3, 
                                    by = ~quintile, 
                                    design = dsub, 
                                    FUN = svyciprop, 
                                    vartype = c('ci'),
                                    na.rm.all = T)
  
  results_svy_prev_highPHA_quin <- as.data.frame(results_svy_prev_highPHA_quin)
  
  
  return(results_svy_prev_highPHA_quin)
}


results_svy_prev_veryhighPHA_quin <- function(df){
  options(survey.lonely.psu = "adjust", survey.adjust.domain.lonely = TRUE)
  if (unique(df$type == 1)) {
    dsub <- svydesign(id = ~psu, 
                      strata = ~stratum, 
                      weights = ~wstep2, 
                      data = df, 
                      nest = TRUE) } 
  if (unique(df$type == 2)) {
    dsub <- svydesign(id = ~1, 
                      strata = ~stratum, 
                      weights = ~wstep2, 
                      data = df, 
                      nest = TRUE)} 
  if (unique(df$type == 3)) {
    dsub <- svydesign(id = ~psu, 
                      strata = NULL, 
                      weights = ~wstep2, 
                      data = df, 
                      nest = TRUE)} 
  if (unique(df$type == 4)) {
    dsub <- svydesign(id = ~psu, 
                      strata = ~stratum, 
                      weights = NULL, 
                      data = df, 
                      nest = TRUE)} 
  if (unique(df$type == 5)) {
    dsub <- svydesign(id = ~psu, 
                      strata = NULL, 
                      weights = NULL, 
                      data = df, 
                      nest = TRUE)}
  if (unique(df$type == 6)) {
    dsub <- svydesign(id = ~1, 
                      strata = ~stratum, 
                      weights = NULL, 
                      data = df, 
                      nest = TRUE)}
  if (unique(df$type == 7)) {
    dsub <- svydesign(id = ~1, 
                      strata = NULL, 
                      weights = ~wstep2, 
                      data = df, 
                      nest = TRUE)}
  if (unique(df$type == 8)) {
    dsub <- svydesign(id = ~1, 
                      strata = NULL, 
                      weights = NULL, 
                      data = df, 
                      nest = TRUE)}
  
  
  results_svy_prev_veryhighPHA_quin <- svyby(~pha_category==4, 
                                        by = ~quintile, 
                                        design = dsub, 
                                        FUN = svyciprop, 
                                        vartype = c('ci'),
                                        na.rm.all = T)
  
  results_svy_prev_veryhighPHA_quin <- as.data.frame(results_svy_prev_veryhighPHA_quin)
  
  
  return(results_svy_prev_veryhighPHA_quin)
}
